# Supplementary material for: Spatiotemporal patterns of urban thermal environment and comfort across 180 cities in summer under China’s rapid urbanization
Source: PeerJ. 2019 Aug 2;7:e7424. doi: 10.7717/peerj.7424 (PMC6681799; doi:10.7717/peerj.7424)
Supplement: Data S1 [file peerj-07-7424-s001.xls]

## Sheet: Year 1990
No.	Longitude	Latitude	Elevation（m）	Year	Month	Air pressure(0.1hPa)	Air temperature(℃)	Wind speed(0.1m/s)	Water vapor pressure(0.1m/s)	Ralatively Humidity(%)
1	116.867	40.3833	71.8	1990	6	9959	234	21	177	64
2	116.867	40.3833	71.8	1990	7	9939	249	13	260	83
3	116.867	40.3833	71.8	1990	8	9989	244	11	251	83
4	116.467	39.8	31.3	1990	6	9977	248	19	170	56
5	116.467	39.8	31.3	1990	7	9956	256	16	256	79
6	116.467	39.8	31.3	1990	8	10006	254	14	246	76
7	117.067	39.0833	2.5	1990	6	10040	247	21	193	64
8	117.067	39.0833	2.5	1990	7	10017	263	19	270	79
9	117.067	39.0833	2.5	1990	8	10066	265	14	257	75
10	117.717	39.05	4.8	1990	6	10033	241	49	197	67
11	117.717	39.05	4.8	1990	7	10009	260	45	269	80
12	117.717	39.05	4.8	1990	8	10058	267	37	264	76
13	114.7	41.15	1393.3	1990	6	8542	157	36	93	55
14	114.7	41.15	1393.3	1990	7	8530	185	37	167	79
15	114.7	41.15	1393.3	1990	8	8578	170	25	143	75
16	114.567	39.8333	909.5	1990	6	9040	201	17	121	55
17	114.567	39.8333	909.5	1990	7	9019	225	15	194	73
18	114.567	39.8333	909.5	1990	8	9072	207	14	176	74
19	114.417	38.0333	81	1990	6	9945	247	18	198	66
20	114.417	38.0333	81	1990	7	9921	266	18	276	80
21	114.417	38.0333	81	1990	8	9973	257	15	263	81
22	114.5	37.0667	77.3	1990	6	9949	253	19	198	63
23	114.5	37.0667	77.3	1990	7	9923	271	16	276	78
24	114.5	37.0667	77.3	1990	8	9975	264	15	260	77
25	116.633	41.2167	661.2	1990	6	9299	194	18	129	60
26	116.633	41.2167	661.2	1990	7	9282	219	16	210	80
27	116.633	41.2167	661.2	1990	8	9331	210	10	187	76
28	117.75	41.9333	842.8	1990	6	9102	179	16	114	58
29	117.75	41.9333	842.8	1990	7	9089	205	16	186	78
30	117.75	41.9333	842.8	1990	8	9136	202	11	166	72
31	114.883	40.7833	724.2	1990	6	9232	213	18	117	48
32	114.883	40.7833	724.2	1990	7	9211	228	17	203	74
33	114.883	40.7833	724.2	1990	8	9264	220	16	178	68
34	115.5	40.4	536.8	1990	6	9431	221	23	136	54
35	115.5	40.4	536.8	1990	7	9411	237	23	220	77
36	115.5	40.4	536.8	1990	8	9464	229	19	197	72
37	117.95	40.9833	385.9	1990	6	9613	217	9	151	61
38	117.95	40.9833	385.9	1990	7	9596	237	5	223	77
39	117.95	40.9833	385.9	1990	8	9644	231	4	214	78
40	117.95	40.2	54.9	1990	6	9979	229	11	186	69
41	117.95	40.2	54.9	1990	7	9959	248	11	257	82
42	117.95	40.2	54.9	1990	8	10006	248	7	251	82
43	118.95	40.4	227.5	1990	6	9782	213	12	177	72
44	118.95	40.4	227.5	1990	7	9763	237	10	245	84
45	118.95	40.4	227.5	1990	8	9810	234	8	236	83
46	119.517	39.85	2.4	1990	6	10043	217	28	192	75
47	119.517	39.85	2.4	1990	7	10023	240	29	254	85
48	119.517	39.85	2.4	1990	8	10065	256	24	251	77
49	116.383	39.1167	9	1990	6	10036	244	22	188	64
50	116.383	39.1167	9	1990	7	10011	260	19	270	81
51	116.383	39.1167	9	1990	8	10063	257	13	259	79
52	118.15	39.6667	27.8	1990	6	10009	230	29	191	70
53	118.15	39.6667	27.8	1990	7	9987	249	25	260	83
54	118.15	39.6667	27.8	1990	8	10035	249	18	256	82
55	118.883	39.4333	10.5	1990	6	10038	220	33	198	76
56	118.883	39.4333	10.5	1990	7	10015	243	30	260	86
57	118.883	39.4333	10.5	1990	8	10061	248	20	264	85
58	115.517	38.85	17.2	1990	6	10013	246	19	192	64
59	115.517	38.85	17.2	1990	7	9988	262	17	271	81
60	115.517	38.85	17.2	1990	8	10040	256	14	262	81
61	115.733	38.2333	19	1990	6	10016	244	23	197	66
62	115.733	38.2333	19	1990	7	9990	260	21	278	83
63	115.733	38.2333	19	1990	8	10043	254	16	270	84
64	116.833	38.3333	9.6	1990	6	10028	247	29	192	64
65	116.833	38.3333	9.6	1990	7	10003	263	29	275	81
66	116.833	38.3333	9.6	1990	8	10053	264	22	259	76
67	117.35	38.3667	6.6	1990	6	10032	247	28	191	64
68	117.35	38.3667	6.6	1990	7	10007	262	25	274	81
69	117.35	38.3667	6.6	1990	8	10056	263	17	265	78
70	115.383	37.3667	27.4	1990	6	10007	253	30	196	63
71	115.383	37.3667	27.4	1990	7	9982	267	24	289	83
72	115.383	37.3667	27.4	1990	8	10033	256	18	269	83
73	112.45	40	1345.8	1990	6	8593	171	20	94	53
74	112.45	40	1345.8	1990	7	8575	198	20	166	74
75	112.45	40	1345.8	1990	8	8624	175	14	147	76
76	113.333	40.1	1067.2	1990	6	8877	198	25	99	47
77	113.333	40.1	1067.2	1990	7	8857	223	23	172	66
78	113.333	40.1	1067.2	1990	8	8908	203	21	160	69
79	111.15	39.3833	861.5	1990	6	9092	211	13	124	53
80	111.15	39.3833	861.5	1990	7	9066	239	11	195	68
81	111.15	39.3833	861.5	1990	8	9119	211	8	177	74
82	113.517	38.95	2208.3	1990	6	7147	67	56	62	63
83	113.517	38.95	2208.3	1990	7	7147	100	56	104	85
84	113.517	38.95	2208.3	1990	8	7184	94	57	92	78
85	111.817	38.9167	1401	1990	6	8543	179	23	99	52
86	111.817	38.9167	1401	1990	7	8527	197	18	169	75
87	111.817	38.9167	1401	1990	8	8573	180	14	146	74
88	111.133	38.4667	1012.6	1990	6	8934	216	25	104	43
89	111.133	38.4667	1012.6	1990	7	8913	233	25	184	66
90	111.133	38.4667	1012.6	1990	8	8963	216	24	160	64
91	112.717	38.7333	828.2	1990	6	9132	218	23	121	49
92	112.717	38.7333	828.2	1990	7	9112	240	17	197	68
93	112.717	38.7333	828.2	1990	8	9162	221	15	185	71
94	111.1	37.5	950.8	1990	6	9006	218	22	132	53
95	111.1	37.5	950.8	1990	7	8984	230	21	216	78
96	111.1	37.5	950.8	1990	8	9032	211	20	193	79
97	112.55	37.7833	778.3	1990	6	9185	214	17	154	63
98	112.55	37.7833	778.3	1990	7	9164	240	17	215	74
99	112.55	37.7833	778.3	1990	8	9212	222	14	204	78
100	113.55	37.85	741.9	1990	6	9221	221	13	152	60
101	113.55	37.85	741.9	1990	7	9201	239	14	205	72
102	113.55	37.85	741.9	1990	8	9248	229	12	203	75
103	112.983	37.0667	1041.4	1990	6	8912	195	15	140	65
104	112.983	37.0667	1041.4	1990	7	8890	220	13	199	77
105	112.983	37.0667	1041.4	1990	8	8933	208	12	176	75
106	110.95	36.7	1052.7	1990	6	8899	212	17	130	56
107	110.95	36.7	1052.7	1990	7	8879	235	18	191	68
108	110.95	36.7	1052.7	1990	8	8927	217	11	178	71
109	111.917	37.0333	743.9	1990	6	9224	216	26	149	62
110	111.917	37.0333	743.9	1990	7	9204	245	19	207	70
111	111.917	37.0333	743.9	1990	8	9252	223	13	194	75
112	111.5	36.0667	449.5	1990	6	9539	231	18	186	69
113	111.5	36.0667	449.5	1990	7	9509	268	19	261	75
114	111.5	36.0667	449.5	1990	8	9558	250	15	223	72
115	113.067	36.05	991.8	1990	6	8962	203	22	156	68
116	113.067	36.05	991.8	1990	7	8944	229	20	213	78
117	113.067	36.05	991.8	1990	8	8986	214	18	195	79
118	111.05	35.05	365	1990	6	9622	248	22	181	62
119	111.05	35.05	365	1990	7	9590	282	34	247	66
120	111.05	35.05	365	1990	8	9639	266	25	221	66
121	112.4	35.4833	659.5	1990	6	9317	217	14	176	70
122	112.4	35.4833	659.5	1990	7	9292	252	19	236	75
123	112.4	35.4833	659.5	1990	8	9336	240	13	217	75
124	120.183	50.25	581.4	1990	6	9358	156	25	130	74
125	120.183	50.25	581.4	1990	7	9368	200	25	171	74
126	120.183	50.25	581.4	1990	8	9395	167	20	154	83
127	121.683	50.4833	732.6	1990	6	9195	135	21	124	80
128	121.683	50.4833	732.6	1990	7	9208	174	23	158	80
129	121.683	50.4833	732.6	1990	8	9231	144	18	141	87
130	117.433	49.5667	661.7	1990	6	9265	158	42	119	67
131	117.433	49.5667	661.7	1990	7	9270	199	43	164	72
132	117.433	49.5667	661.7	1990	8	9303	167	32	148	79
133	119.75	49.2167	610.2	1990	6	9321	162	38	128	70
134	119.75	49.2167	610.2	1990	7	9328	202	41	173	74
135	119.75	49.2167	610.2	1990	8	9358	176	36	152	77
136	123.717	49.2	286.1	1990	6	9689	170	14	146	76
137	123.717	49.2	286.1	1990	7	9698	204	14	193	81
138	123.717	49.2	286.1	1990	8	9720	180	11	167	83
139	116.817	48.6667	554.2	1990	6	9383	173	36	117	61
140	116.817	48.6667	554.2	1990	7	9381	213	33	173	70
141	116.817	48.6667	554.2	1990	8	9421	187	29	151	72
142	118.267	48.2167	642	1990	6	9286	170	38	118	62
143	118.267	48.2167	642	1990	7	9287	206	39	168	70
144	118.267	48.2167	642	1990	8	9326	184	31	148	72
145	121.917	48.7667	739.7	1990	6	9184	148	26	122	73
146	121.917	48.7667	739.7	1990	7	9198	184	26	166	79
147	121.917	48.7667	739.7	1990	8	9223	158	19	144	82
148	122.733	48	306.5	1990	6	9657	190	27	139	65
149	122.733	48	306.5	1990	7	9672	214	27	197	78
150	122.733	48	306.5	1990	8	9699	196	23	168	76
151	119.933	47.1667	997.2	1990	6	8879	131	31	108	73
152	119.933	47.1667	997.2	1990	7	8888	170	26	156	81
153	119.933	47.1667	997.2	1990	8	8924	143	27	131	82
154	121.217	46.6	499.7	1990	6	9451	171	23	127	67
155	121.217	46.6	499.7	1990	7	9457	199	21	184	80
156	121.217	46.6	499.7	1990	8	9495	181	24	156	77
157	122.05	46.0833	274.7	1990	6	9698	200	28	143	63
158	122.05	46.0833	274.7	1990	7	9703	223	28	202	76
159	122.05	46.0833	274.7	1990	8	9742	212	22	174	71
160	116.967	45.5167	838.9	1990	6	9080	172	37	104	55
161	116.967	45.5167	838.9	1990	7	9075	200	33	165	73
162	116.967	45.5167	838.9	1990	8	9126	178	27	151	76
163	101.067	41.95	940.5	1990	6	8997	245	38	68	24
164	101.067	41.95	940.5	1990	7	8975	267	36	112	35
165	101.067	41.95	940.5	1990	8	9016	245	29	92	34
166	102.367	41.3667	960	1990	6	8985	250	61	54	18
167	102.367	41.3667	960	1990	7	8966	270	52	105	33
168	102.367	41.3667	960	1990	8	9005	257	47	76	26
169	104.8	40.1667	1323.9	1990	6	8609	216	40	60	25
170	104.8	40.1667	1323.9	1990	7	8592	238	36	115	43
171	104.8	40.1667	1323.9	1990	8	8630	230	38	85	34
172	101.683	39.2167	1510.1	1990	6	8431	225	33	61	24
173	101.683	39.2167	1510.1	1990	7	8420	235	29	102	40
174	101.683	39.2167	1510.1	1990	8	8454	231	25	91	37
175	111.967	43.65	964.7	1990	6	8962	193	54	68	33
176	111.967	43.65	964.7	1990	7	8941	223	42	150	59
177	111.967	43.65	964.7	1990	8	8995	205	34	127	56
178	114.15	44.6167	1181.6	1990	6	8733	166	49	77	44
179	114.15	44.6167	1181.6	1990	7	8722	188	48	150	72
180	114.15	44.6167	1181.6	1990	8	8774	171	35	131	70
181	110.133	42.5333	1225.2	1990	6	8702	190	51	70	35
182	110.133	42.5333	1225.2	1990	7	8680	221	42	145	58
183	110.133	42.5333	1225.2	1990	8	8731	201	33	122	55
184	114.95	44.0167	1126.1	1990	6	8800	170	41	79	44
185	114.95	44.0167	1126.1	1990	7	8789	199	39	158	71
186	114.95	44.0167	1126.1	1990	8	8839	182	28	130	65
187	113.633	43.8667	1036.7	1990	6	8811	180	44	74	39
188	113.633	43.8667	1036.7	1990	7	8795	207	44	152	65
189	113.633	43.8667	1036.7	1990	8	8848	194	33	123	57
190	106.4	41.4	1509.6	1990	6	8428	192	59	57	28
191	106.4	41.4	1509.6	1990	7	8412	220	55	111	46
192	106.4	41.4	1509.6	1990	8	8452	209	53	87	38
193	112.9	42.4	1150.8	1990	6	8780	189	53	72	35
194	112.9	42.4	1150.8	1990	7	8759	221	48	149	59
195	112.9	42.4	1150.8	1990	8	8812	205	42	120	53
196	108.517	41.5667	1288	1990	6	8647	190	40	76	37
197	108.517	41.5667	1288	1990	7	8625	221	37	146	58
198	108.517	41.5667	1288	1990	8	8673	200	27	130	59
199	110.433	41.7	1376.6	1990	6	8560	178	38	73	38
200	110.433	41.7	1376.6	1990	7	8539	209	34	145	62
201	110.433	41.7	1376.6	1990	8	8587	193	30	118	57
202	111.683	41.5333	1490.1	1990	6	8444	164	31	77	44
203	111.683	41.5333	1490.1	1990	7	8426	196	28	150	68
204	111.683	41.5333	1490.1	1990	8	8476	177	28	126	65
205	114	41.9	1482.7	1990	6	8440	158	43	81	47
206	114	41.9	1482.7	1990	7	8429	185	38	158	76
207	114	41.9	1482.7	1990	8	8479	169	33	133	71
208	107.133	40.9	1056.7	1990	6	8902	205	24	105	45
209	107.133	40.9	1056.7	1990	7	8877	237	23	169	60
210	107.133	40.9	1056.7	1990	8	8925	214	21	148	61
211	109.85	40.6667	1067.2	1990	6	8879	206	27	94	42
212	109.85	40.6667	1067.2	1990	7	8855	232	22	176	64
213	109.85	40.6667	1067.2	1990	8	8906	207	17	153	66
214	111.683	40.8167	1063	1990	6	8882	200	27	89	41
215	111.683	40.8167	1063	1990	7	8858	231	21	172	63
216	111.683	40.8167	1063	1990	8	8912	203	18	155	67
217	113.067	41.0333	1419.3	1990	6	8518	173	26	84	46
218	113.067	41.0333	1419.3	1990	7	8502	195	22	160	72
219	113.067	41.0333	1419.3	1990	8	8552	174	16	142	73
220	105.75	39.7833	1031.8	1990	6	8905	237	33	73	28
221	105.75	39.7833	1031.8	1990	7	8884	257	33	134	44
222	105.75	39.7833	1031.8	1990	8	8928	242	31	114	42
223	107.417	40.75	1039.3	1990	6	8899	214	21	93	39
224	107.417	40.75	1039.3	1990	7	8873	244	21	157	54
225	107.417	40.75	1039.3	1990	8	8921	223	20	141	56
226	107.983	39.1	1380.3	1990	6	8559	206	34	84	38
227	107.983	39.1	1380.3	1990	7	8541	228	35	141	54
228	107.983	39.1	1380.3	1990	8	8587	203	23	126	58
229	109.983	39.8333	1461.9	1990	6	8481	186	34	84	43
230	109.983	39.8333	1461.9	1990	7	8464	210	34	151	63
231	109.983	39.8333	1461.9	1990	8	8510	197	28	128	59
232	109.733	39.5667	1329.3	1990	6	8611	198	30	86	40
233	109.733	39.5667	1329.3	1990	7	8592	221	30	152	60
234	109.733	39.5667	1329.3	1990	8	8639	205	21	127	57
235	105.667	38.8333	1561.4	1990	6	8380	217	36	67	27
236	105.667	38.8333	1561.4	1990	7	8365	231	34	117	45
237	105.667	38.8333	1561.4	1990	8	8405	216	34	105	45
238	117.6	44.5833	1000.6	1990	6	8920	167	36	95	52
239	117.6	44.5833	1000.6	1990	7	8914	196	32	159	72
240	117.6	44.5833	1000.6	1990	8	8965	177	25	141	71
241	120.9	44.5667	265	1990	6	9714	213	28	136	56
242	120.9	44.5667	265	1990	7	9714	232	25	203	73
243	120.9	44.5667	265	1990	8	9762	220	19	181	70
244	119.4	43.9833	486.2	1990	6	9469	194	28	128	58
245	119.4	43.9833	486.2	1990	7	9464	218	22	195	76
246	119.4	43.9833	486.2	1990	8	9514	205	18	176	75
247	116.117	43.95	1003	1990	6	8932	178	41	88	46
248	116.117	43.95	1003	1990	7	8920	209	38	164	69
249	116.117	43.95	1003	1990	8	8973	189	29	140	66
250	118.067	43.6	799.5	1990	6	9131	185	24	105	51
251	118.067	43.6	799.5	1990	7	9124	205	16	178	75
252	118.067	43.6	799.5	1990	8	9172	198	12	155	69
253	121.283	43.6	241	1990	6	9747	215	43	144	59
254	121.283	43.6	241	1990	7	9742	234	41	215	76
255	121.283	43.6	241	1990	8	9789	227	30	196	73
256	122.267	43.6	178.7	1990	6	9819	210	46	159	66
257	122.267	43.6	178.7	1990	7	9813	236	41	224	78
258	122.267	43.6	178.7	1990	8	9856	227	30	199	74
259	116.467	42.1833	1245.4	1990	6	8681	155	37	96	57
260	116.467	42.1833	1245.4	1990	7	8671	189	32	167	78
261	116.467	42.1833	1245.4	1990	8	8718	176	29	139	71
262	119.017	42.9333	634.3	1990	6	9313	204	25	111	48
263	119.017	42.9333	634.3	1990	7	9306	218	23	190	75
264	119.017	42.9333	634.3	1990	8	9355	214	16	171	69
265	118.933	42.2667	568	1990	6	9385	214	28	117	48
266	118.933	42.2667	568	1990	7	9374	228	22	195	71
267	118.933	42.2667	568	1990	8	9423	225	18	175	66
268	120.7	42.3333	400.5	1990	6	9575	206	33	149	63
269	120.7	42.3333	400.5	1990	7	9566	224	28	223	83
270	120.7	42.3333	400.5	1990	8	9613	223	16	204	77
271	122.533	42.4167	79.4	1990	6	9939	211	41	176	73
272	122.533	42.4167	79.4	1990	7	9926	236	41	241	83
273	122.533	42.4167	79.4	1990	8	9968	231	33	225	81
274	121.717	42.0833	167.8	1990	6	9870	215	21	170	68
275	121.717	42.0833	167.8	1990	7	9853	240	20	233	79
276	121.717	42.0833	167.8	1990	8	9896	241	12	222	75
277	124.05	42.5333	98.2	1990	6	9927	211	29	177	72
278	124.05	42.5333	98.2	1990	7	9916	237	25	240	82
279	124.05	42.5333	98.2	1990	8	9954	230	21	225	81
280	124.917	42.1	237.2	1990	6	9780	201	20	167	73
281	124.917	42.1	237.2	1990	7	9770	236	16	229	79
282	124.917	42.1	237.2	1990	8	9807	224	15	214	81
283	120.45	41.55	169.9	1990	6	9831	219	31	166	66
284	120.45	41.55	169.9	1990	7	9817	241	27	235	79
285	120.45	41.55	169.9	1990	8	9862	242	17	223	76
286	119.7	41.3833	422	1990	6	9554	215	18	155	62
287	119.7	41.3833	422	1990	7	9541	234	13	218	76
288	119.7	41.3833	422	1990	8	9588	231	8	205	74
289	122.833	41.9833	30.7	1990	6	10003	215	34	184	73
290	122.833	41.9833	30.7	1990	7	9989	241	30	247	82
291	122.833	41.9833	30.7	1990	8	10029	240	24	233	80
292	122.083	41.6833	37.5	1990	6	10000	210	35	186	76
293	122.083	41.6833	37.5	1990	7	9984	234	28	248	86
294	122.083	41.6833	37.5	1990	8	10025	239	22	237	81
295	121.117	41.1333	65.9	1990	6	9960	210	30	181	74
296	121.117	41.1333	65.9	1990	7	9943	235	31	243	84
297	121.117	41.1333	65.9	1990	8	9985	246	24	241	79
298	123	41.0833	77.3	1990	6	9966	223	30	172	65
299	123	41.0833	77.3	1990	7	9950	249	28	241	77
300	123	41.0833	77.3	1990	8	9989	252	24	234	74
301	123.517	41.7333	49	1990	6	9996	215	26	184	73
302	123.517	41.7333	49	1990	7	9979	242	24	247	82
303	123.517	41.7333	49	1990	8	10017	239	26	234	80
304	123.783	41.3167	185.4	1990	6	9843	212	25	167	68
305	123.783	41.3167	185.4	1990	7	9829	239	22	230	78
306	123.783	41.3167	185.4	1990	8	9865	236	20	221	77
307	124.083	41.9167	118.5	1990	6	9909	209	22	175	73
308	124.083	41.9167	118.5	1990	7	9896	239	19	242	82
309	124.083	41.9167	118.5	1990	8	9933	230	18	227	82
310	125.35	41.2833	245.5	1990	6	9780	204	33	167	70
311	125.35	41.2833	245.5	1990	7	9769	233	26	235	83
312	125.35	41.2833	245.5	1990	8	9800	226	18	218	81
313	120.35	40.35	15.3	1990	6	10028	207	24	193	80
314	120.35	40.35	15.3	1990	7	10008	234	26	251	87
315	120.35	40.35	15.3	1990	8	10050	247	19	251	82
316	120.7	40.5833	10.5	1990	6	10034	202	22	189	81
317	120.7	40.5833	10.5	1990	7	10014	232	22	249	88
318	120.7	40.5833	10.5	1990	8	10055	244	16	251	83
319	122.167	40.65	3.8	1990	6	10044	216	44	192	75
320	122.167	40.65	3.8	1990	7	10025	248	42	257	82
321	122.167	40.65	3.8	1990	8	10064	253	34	258	80
322	122.15	40.1667	20.4	1990	6	10019	216	33	184	73
323	122.15	40.1667	20.4	1990	7	10000	243	33	249	82
324	122.15	40.1667	20.4	1990	8	10037	250	28	252	80
325	123.9	40.8833	233.4	1990	6	9796	188	16	179	83
326	123.9	40.8833	233.4	1990	7	9780	222	15	238	89
327	123.9	40.8833	233.4	1990	8	9812	227	13	228	83
328	123.283	40.2833	79.8	1990	6	9970	193	20	185	83
329	123.283	40.2833	79.8	1990	7	9951	229	22	246	88
330	123.283	40.2833	79.8	1990	8	9982	239	16	241	83
331	124.783	40.7167	260.1	1990	6	9765	194	10	176	79
332	124.783	40.7167	260.1	1990	7	9750	229	11	241	87
333	124.783	40.7167	260.1	1990	8	9778	230	10	226	81
334	124.333	40.05	13.8	1990	6	10053	189	22	189	87
335	124.333	40.05	13.8	1990	7	10033	231	26	255	90
336	124.333	40.05	13.8	1990	8	10060	241	16	251	84
337	122.017	39.6333	118.7	1990	6	10022	206	37	189	79
338	122.017	39.6333	118.7	1990	7	10002	238	32	253	86
339	122.017	39.6333	118.7	1990	8	10039	251	22	254	81
340	122.367	39.4167	43.2	1990	6	10012	185	27	187	88
341	122.367	39.4167	43.2	1990	7	9992	225	25	251	92
342	122.367	39.4167	43.2	1990	8	10026	246	20	260	84
343	122.95	39.7167	34.8	1990	6	10019	185	25	188	89
344	122.95	39.7167	34.8	1990	7	9997	227	25	253	91
345	122.95	39.7167	34.8	1990	8	10029	244	19	255	84
346	121.633	38.9	91.5	1990	6	9946	198	40	181	80
347	121.633	38.9	91.5	1990	7	9926	231	42	247	87
348	121.633	38.9	91.5	1990	8	9962	251	35	264	83
349	122.833	45.6333	155.3	1990	6	9838	206	30	156	66
350	122.833	45.6333	155.3	1990	7	9842	228	25	218	79
351	122.833	45.6333	155.3	1990	8	9879	217	23	190	75
352	124.017	45	146.3	1990	6	9848	209	35	153	65
353	124.017	45	146.3	1990	7	9851	230	29	220	78
354	124.017	45	146.3	1990	8	9887	220	25	197	76
355	124.867	45.0833	136.2	1990	6	9863	210	36	163	68
356	124.867	45.0833	136.2	1990	7	9866	232	29	226	79
357	124.867	45.0833	136.2	1990	8	9899	223	26	208	79
358	123.067	44.7833	149.5	1990	6	9846	209	52	158	66
359	123.067	44.7833	149.5	1990	7	9848	232	41	222	79
360	123.067	44.7833	149.5	1990	8	9886	223	33	197	75
361	123.967	44.25	188.9	1990	6	9810	206	35	159	68
362	123.967	44.25	188.9	1990	7	9809	229	27	225	81
363	123.967	44.25	188.9	1990	8	9846	219	23	199	77
364	126	44.9667	196.8	1990	6	9799	203	34	152	66
365	126	44.9667	196.8	1990	7	9802	226	25	218	80
366	126	44.9667	196.8	1990	8	9832	213	27	201	80
367	123.533	43.5	114.9	1990	6	9894	206	39	174	74
368	123.533	43.5	114.9	1990	7	9889	233	34	240	84
369	123.533	43.5	114.9	1990	8	9928	224	23	215	81
370	124.333	43.1667	165.7	1990	6	9848	207	29	171	72
371	124.333	43.1667	165.7	1990	7	9841	233	24	233	82
372	124.333	43.1667	165.7	1990	8	9877	226	22	216	79
373	125.217	43.9	236.8	1990	6	9763	203	37	158	68
374	125.217	43.9	236.8	1990	7	9761	226	27	223	82
375	125.217	43.9	236.8	1990	8	9795	218	26	205	79
376	126.017	43.3	271.6	1990	6	9731	193	30	164	75
377	126.017	43.3	271.6	1990	7	9727	223	28	222	83
378	126.017	43.3	271.6	1990	8	9760	214	23	211	83
379	126.467	43.95	183.4	1990	6	9831	202	32	160	69
380	126.467	43.95	183.4	1990	7	9825	228	25	223	81
381	126.467	43.95	183.4	1990	8	9856	217	21	212	82
382	127.333	43.7	295	1990	6	9708	186	33	159	76
383	127.333	43.7	295	1990	7	9708	215	24	212	83
384	127.333	43.7	295	1990	8	9734	208	21	208	85
385	128.2	43.3667	524.9	1990	6	9455	169	29	141	75
386	128.2	43.3667	524.9	1990	7	9459	197	24	194	84
387	128.2	43.3667	524.9	1990	8	9480	200	19	186	81
388	129.783	43.3	244.8	1990	6	9785	171	18	150	78
389	129.783	43.3	244.8	1990	7	9786	200	17	195	83
390	129.783	43.3	244.8	1990	8	9798	212	12	202	81
391	125.633	42.5333	340.5	1990	6	9656	199	33	164	72
392	125.633	42.5333	340.5	1990	7	9652	226	23	227	83
393	125.633	42.5333	340.5	1990	8	9685	220	24	210	81
394	126.75	42.9833	263.3	1990	6	9748	195	25	168	76
395	126.75	42.9833	263.3	1990	7	9745	223	21	223	83
396	126.75	42.9833	263.3	1990	8	9775	216	17	212	83
397	126.817	42.35	549.2	1990	6	9428	178	18	150	75
398	126.817	42.35	549.2	1990	7	9426	211	17	207	84
399	126.817	42.35	549.2	1990	8	9456	203	14	192	82
400	127.567	42.1	774.2	1990	6	9185	170	26	139	73
401	127.567	42.1	774.2	1990	7	9186	205	21	194	81
402	127.567	42.1	774.2	1990	8	9213	196	17	182	81
403	128.25	42.5333	591.4	1990	6	9395	168	24	144	77
404	128.25	42.5333	591.4	1990	7	9395	203	20	201	85
405	128.25	42.5333	591.4	1990	8	9421	196	17	191	84
406	128.083	42.0167	2623	1990	6	7358	46	109	73	86
407	128.083	42.0167	2623	1990	7	7387	90	77	108	94
408	128.083	42.0167	2623	1990	8	7403	84	68	94	85
409	129.5	42.8667	257.3	1990	6	9858	179	24	152	76
410	129.5	42.8667	257.3	1990	7	9857	208	22	204	83
411	129.5	42.8667	257.3	1990	8	9871	221	14	212	81
412	125.9	41.6833	402.9	1990	6	9596	196	23	163	73
413	125.9	41.6833	402.9	1990	7	9589	225	15	224	83
414	125.9	41.6833	402.9	1990	8	9621	216	11	205	81
415	126.917	41.8	332.7	1990	6	9676	189	14	163	76
416	126.917	41.8	332.7	1990	7	9669	225	11	223	82
417	126.917	41.8	332.7	1990	8	9700	215	11	205	82
418	126.15	41.1	177.7	1990	6	9854	204	14	178	76
419	126.15	41.1	177.7	1990	7	9842	236	9	243	84
420	126.15	41.1	177.7	1990	8	9873	228	12	224	82
421	128.183	41.4167	775	1990	6	8936	146	26	130	81
422	128.183	41.4167	775	1990	7	8940	187	22	184	86
423	128.183	41.4167	775	1990	8	8963	181	21	173	85
424	122.517	52.9667	433	1990	6	9688	154	20	137	80
425	122.517	52.9667	433	1990	7	9693	191	18	165	76
426	122.517	52.9667	433	1990	8	9719	162	16	155	85
427	124.717	52.35	361.9	1990	6	9619	159	27	140	78
428	124.717	52.35	361.9	1990	7	9626	190	26	171	79
429	124.717	52.35	361.9	1990	8	9647	166	22	153	83
430	124.333	51.7	494.6	1990	6	9463	152	22	139	81
431	124.333	51.7	494.6	1990	7	9475	187	22	166	78
432	124.333	51.7	494.6	1990	8	9493	160	17	152	85
433	126.65	51.7167	177.4	1990	6	9823	178	18	154	76
434	126.65	51.7167	177.4	1990	7	9830	211	19	185	75
435	126.65	51.7167	177.4	1990	8	9847	187	15	167	79
436	124.117	50.4	371.7	1990	6	9598	163	22	143	77
437	124.117	50.4	371.7	1990	7	9609	196	21	180	80
438	124.117	50.4	371.7	1990	8	9628	173	20	160	83
439	127.45	50.25	166.4	1990	6	9836	179	26	157	77
440	127.45	50.25	166.4	1990	7	9846	209	27	191	77
441	127.45	50.25	166.4	1990	8	9860	187	25	174	82
442	125.233	49.1667	242.2	1990	6	9739	176	39	149	75
443	125.233	49.1667	242.2	1990	7	9750	212	41	194	77
444	125.233	49.1667	242.2	1990	8	9771	186	32	171	81
445	127.35	49.4333	234.5	1990	6	9753	171	25	153	80
446	127.35	49.4333	234.5	1990	7	9765	203	28	195	82
447	127.35	49.4333	234.5	1990	8	9780	179	23	176	87
448	126.517	48.2833	269.7	1990	6	9715	180	30	154	76
449	126.517	48.2833	269.7	1990	7	9728	215	28	200	79
450	126.517	48.2833	269.7	1990	8	9746	195	26	181	81
451	125.883	48.05	234.6	1990	6	9745	188	35	152	72
452	125.883	48.05	234.6	1990	7	9757	222	33	194	73
453	125.883	48.05	234.6	1990	8	9776	203	29	175	75
454	124.483	47.8	162.7	1990	6	9825	197	36	151	68
455	124.483	47.8	162.7	1990	7	9835	229	37	200	73
456	124.483	47.8	162.7	1990	8	9860	208	28	180	75
457	123.917	47.3833	147.1	1990	6	9844	201	34	155	67
458	123.917	47.3833	147.1	1990	7	9853	237	35	205	71
459	123.917	47.3833	147.1	1990	8	9882	214	28	183	73
460	126.967	47.4333	239.2	1990	6	9747	186	30	155	74
461	126.967	47.4333	239.2	1990	7	9759	219	28	198	76
462	126.967	47.4333	239.2	1990	8	9777	201	24	185	80
463	125.9	47.1667	247.2	1990	6	9736	190	37	151	70
464	125.9	47.1667	247.2	1990	7	9749	222	32	198	75
465	125.9	47.1667	247.2	1990	8	9771	208	32	180	75
466	128.917	47.7333	240.9	1990	6	9753	172	29	150	78
467	128.917	47.7333	240.9	1990	7	9764	207	23	189	78
468	128.917	47.7333	240.9	1990	8	9778	187	25	176	83
469	130.267	47.3333	227.9	1990	6	9774	177	30	155	78
470	130.267	47.3333	227.9	1990	7	9782	220	27	194	74
471	130.267	47.3333	227.9	1990	8	9792	200	29	180	78
472	131.983	47.2333	66.4	1990	6	9971	188	34	161	75
473	131.983	47.2333	66.4	1990	7	9975	226	34	196	73
474	131.983	47.2333	66.4	1990	8	9982	210	31	192	78
475	123.417	46.4	149.5	1990	6	9840	203	33	159	68
476	123.417	46.4	149.5	1990	7	9847	235	34	212	74
477	123.417	46.4	149.5	1990	8	9880	222	31	183	70
478	126.967	46.6167	179.6	1990	6	9823	193	35	158	72
479	126.967	46.6167	179.6	1990	7	9832	222	31	203	76
480	126.967	46.6167	179.6	1990	8	9854	207	28	193	80
481	125.317	46.3833	149.3	1990	6	9844	201	31	155	68
482	125.317	46.3833	149.3	1990	7	9852	230	26	209	75
483	125.317	46.3833	149.3	1990	8	9879	216	24	185	73
484	128.017	46.9833	210.5	1990	6	9784	186	32	157	75
485	128.017	46.9833	210.5	1990	7	9794	218	29	197	76
486	128.017	46.9833	210.5	1990	8	9812	201	31	188	80
487	130.283	46.8167	81.2	1990	6	9947	188	25	163	76
488	130.283	46.8167	81.2	1990	7	9952	225	20	201	75
489	130.283	46.8167	81.2	1990	8	9965	207	27	194	80
490	129.583	46.3	100.1	1990	6	9923	185	39	167	80
491	129.583	46.3	100.1	1990	7	9927	222	32	208	78
492	129.583	46.3	100.1	1990	8	9944	206	37	202	84
493	132.183	46.3167	83	1990	6	9953	187	34	156	74
494	132.183	46.3167	83	1990	7	9958	223	37	191	72
495	132.183	46.3167	83	1990	8	9964	211	31	195	79
496	125.25	45.7	148.7	1990	6	9848	203	38	160	69
497	125.25	45.7	148.7	1990	7	9854	228	28	216	78
498	125.25	45.7	148.7	1990	8	9884	215	25	193	77
499	126.767	45.75	142.3	1990	6	9851	203	38	160	69
500	126.767	45.75	142.3	1990	7	9857	226	34	214	78
501	126.767	45.75	142.3	1990	8	9890	215	33	197	78
502	128.733	45.9667	108.6	1990	6	9906	187	40	167	79
503	128.733	45.9667	108.6	1990	7	9911	221	35	210	79
504	128.733	45.9667	108.6	1990	8	9932	204	35	202	85
505	127.967	45.2167	189.7	1990	6	9823	186	35	162	77
506	127.967	45.2167	189.7	1990	7	9826	220	27	211	80
507	127.967	45.2167	189.7	1990	8	9850	207	28	204	84
508	130.933	45.3	280.8	1990	6	9780	184	17	155	75
509	130.933	45.3	280.8	1990	7	9787	215	11	196	77
510	130.933	45.3	280.8	1990	8	9798	208	18	194	79
511	132.967	45.7667	100.2	1990	6	9940	180	30	164	80
512	132.967	45.7667	100.2	1990	7	9947	214	30	199	79
513	132.967	45.7667	100.2	1990	8	9949	210	30	204	83
514	129.6	44.5667	241.4	1990	6	9772	188	21	154	73
515	129.6	44.5667	241.4	1990	7	9777	219	19	200	77
516	129.6	44.5667	241.4	1990	8	9793	213	22	197	79
517	131.167	44.3833	567.8	1990	6	9490	160	24	141	80
518	131.167	44.3833	567.8	1990	7	9499	189	18	184	84
519	131.167	44.3833	567.8	1990	8	9509	193	20	185	83
520	121.433	31.1667	2.6	1990	6	10054	254	30	263	81
521	121.433	31.1667	2.6	1990	7	10043	296	28	317	78
522	121.433	31.1667	2.6	1990	8	10041	286	29	317	82
523	117.15	34.2833	41.2	1990	6	9998	252	27	228	73
524	117.15	34.2833	41.2	1990	7	9977	281	28	297	79
525	117.15	34.2833	41.2	1990	8	10006	267	25	294	85
526	119.117	34.8333	3.3	1990	6	10042	231	32	232	83
527	119.117	34.8333	3.3	1990	7	10020	274	31	311	85
528	119.117	34.8333	3.3	1990	8	10047	267	31	304	87
529	118.517	32.9833	40.8	1990	6	10009	255	31	251	78
530	118.517	32.9833	40.8	1990	7	9995	285	30	309	80
531	118.517	32.9833	40.8	1990	8	10010	276	27	309	84
532	119.033	33.6	17.5	1990	6	10030	249	26	242	78
533	119.033	33.6	17.5	1990	7	10014	279	24	312	84
534	119.033	33.6	17.5	1990	8	10032	271	26	311	87
535	120.25	33.7667	2	1990	6	10046	236	36	242	84
536	120.25	33.7667	2	1990	7	10030	274	32	313	86
537	120.25	33.7667	2	1990	8	10046	275	29	315	86
538	118.8	32	7.1	1990	6	10036	258	26	260	79
539	118.8	32	7.1	1990	7	10023	295	27	314	77
540	118.8	32	7.1	1990	8	10033	284	28	312	82
541	119.45	32.8	5.4	1990	6	10042	253	25	252	79
542	119.45	32.8	5.4	1990	7	10029	286	23	322	83
543	119.45	32.8	5.4	1990	8	10041	277	24	318	86
544	120.317	32.8667	4.3	1990	6	10050	245	38	246	81
545	120.317	32.8667	4.3	1990	7	10037	284	34	316	83
546	120.317	32.8667	4.3	1990	8	10048	276	31	315	86
547	120.883	31.9833	6.1	1990	6	10053	249	30	261	83
548	120.883	31.9833	6.1	1990	7	10041	290	29	324	81
549	120.883	31.9833	6.1	1990	8	10046	283	28	321	84
550	121.6	32.0667	5.5	1990	6	10051	239	40	256	86
551	121.6	32.0667	5.5	1990	7	10038	283	39	326	85
552	121.6	32.0667	5.5	1990	8	10043	276	39	325	89
553	119.983	31.8833	4.4	1990	6	10046	261	32	262	78
554	119.983	31.8833	4.4	1990	7	10035	300	32	316	76
555	119.983	31.8833	4.4	1990	8	10041	288	30	317	81
556	119.483	31.4333	7.7	1990	6	10045	262	24	270	80
557	119.483	31.4333	7.7	1990	7	10033	297	24	329	80
558	119.483	31.4333	7.7	1990	8	10039	283	28	324	85
559	120.433	31.0667	17.5	1990	6	10031	260	41	271	81
560	120.433	31.0667	17.5	1990	7	10020	301	36	323	77
561	120.433	31.0667	17.5	1990	8	10022	288	37	318	81
562	119.417	30.35	1505.9	1990	6	8461	176	61	183	90
563	119.417	30.35	1505.9	1990	7	8472	210	57	214	87
564	119.417	30.35	1505.9	1990	8	8462	194	74	202	90
565	120.167	30.2333	41.7	1990	6	10005	262	25	267	79
566	120.167	30.2333	41.7	1990	7	9995	303	27	304	72
567	120.167	30.2333	41.7	1990	8	9992	286	27	304	79
568	121.083	30.6167	5.4	1990	6	10047	252	39	273	85
569	121.083	30.6167	5.4	1990	7	10036	299	38	326	78
570	121.083	30.6167	5.4	1990	8	10032	286	40	323	83
571	121.267	30.2	4.5	1990	6	10052	258	22	269	82
572	121.267	30.2	4.5	1990	7	10043	297	21	318	77
573	121.267	30.2	4.5	1990	8	10037	286	24	315	82
574	122.45	30.7333	79.6	1990	6	9971	232	75	253	88
575	122.45	30.7333	79.6	1990	7	9961	275	70	307	84
576	122.45	30.7333	79.6	1990	8	9955	276	59	320	87
577	122.817	30.7333	124.6	1990	6	9929	219	83	251	95
578	122.817	30.7333	124.6	1990	7	9921	257	78	310	94
579	122.817	30.7333	124.6	1990	8	9913	272	56	321	90
580	122.1	30.0333	35.7	1990	6	10025	237	35	259	88
581	122.1	30.0333	35.7	1990	7	10016	279	30	316	85
582	122.1	30.0333	35.7	1990	8	10007	279	31	320	86
583	119.65	29.1167	62.6	1990	6	9982	266	23	267	78
584	119.65	29.1167	62.6	1990	7	9976	309	21	287	66
585	119.65	29.1167	62.6	1990	8	9964	291	26	283	72
586	120.817	29.6	104.3	1990	6	9940	258	18	261	79
587	120.817	29.6	104.3	1990	7	9933	298	18	293	72
588	120.817	29.6	104.3	1990	8	9921	280	24	292	79
589	121.567	29.8667	4.8	1990	6	10061	255	23	266	82
590	121.567	29.8667	4.8	1990	7	10052	298	24	308	75
591	121.567	29.8667	4.8	1990	8	10041	287	22	312	80
592	121.95	29.2	128.4	1990	6	9922	234	65	263	91
593	121.95	29.2	128.4	1990	7	9914	279	61	316	85
594	121.95	29.2	128.4	1990	8	9894	276	63	319	87
595	118.9	29	82.4	1990	6	9980	263	21	272	81
596	118.9	29	82.4	1990	7	9974	303	23	298	71
597	118.9	29	82.4	1990	8	9964	287	29	291	75
598	119.917	28.45	59.7	1990	6	9990	262	12	271	81
599	119.917	28.45	59.7	1990	7	9985	306	15	289	68
600	119.917	28.45	59.7	1990	8	9969	280	14	288	78
601	119.133	28.0667	195.5	1990	6	9832	256	10	267	82
602	119.133	28.0667	195.5	1990	7	9832	290	16	283	73
603	119.133	28.0667	195.5	1990	8	9813	271	16	279	79
604	120.917	28.8167	1383.1	1990	6	8586	183	66	186	88
605	120.917	28.8167	1383.1	1990	7	8599	217	64	210	81
606	120.917	28.8167	1383.1	1990	8	8576	200	64	209	90
607	120.65	28.0333	28.3	1990	6	10062	246	17	280	90
608	120.65	28.0333	28.3	1990	7	10055	289	20	322	82
609	120.65	28.0333	28.3	1990	8	10029	282	22	316	84
610	121.417	28.6167	4.6	1990	6	10061	245	28	278	90
611	121.417	28.6167	4.6	1990	7	10053	284	28	320	83
612	121.417	28.6167	4.6	1990	8	10029	278	27	322	87
613	121.9	28.45	86.2	1990	6	9973	232	65	272	95
614	121.9	28.45	86.2	1990	7	9967	263	74	315	92
615	121.9	28.45	86.2	1990	8	9940	271	67	321	90
616	121.267	28.0833	95.9	1990	6	9966	233	47	271	94
617	121.267	28.0833	95.9	1990	7	9961	270	50	315	89
618	121.267	28.0833	95.9	1990	8	9931	274	61	317	87
619	121.2	27.6333	42.3	1990	6	10023	237	57	275	94
620	121.2	27.6333	42.3	1990	7	10021	266	67	314	91
621	121.2	27.6333	42.3	1990	8	9988	272	85	321	89
622	116.333	34.4333	44.2	1990	6	9986	252	26	231	74
623	116.333	34.4333	44.2	1990	7	9963	281	29	305	81
624	116.333	34.4333	44.2	1990	8	9996	266	20	297	86
625	115.767	33.8667	37.7	1990	6	9995	257	24	236	74
626	115.767	33.8667	37.7	1990	7	9973	283	30	301	79
627	115.767	33.8667	37.7	1990	8	10005	268	22	297	85
628	116.983	33.6333	25.9	1990	6	10016	256	24	235	73
629	116.983	33.6333	25.9	1990	7	9997	281	29	306	81
630	116.983	33.6333	25.9	1990	8	10021	274	24	297	82
631	115.733	32.8667	32.7	1990	6	10000	263	23	247	74
632	115.733	32.8667	32.7	1990	7	9981	287	29	305	78
633	115.733	32.8667	32.7	1990	8	10007	274	19	301	84
634	116.783	32.55	22.7	1990	6	10020	259	31	258	79
635	116.783	32.55	22.7	1990	7	10004	282	32	323	85
636	116.783	32.55	22.7	1990	8	10023	274	32	318	88
637	117.383	32.9167	21.9	1990	6	10015	264	30	246	74
638	117.383	32.9167	21.9	1990	7	10000	290	31	315	79
639	117.383	32.9167	21.9	1990	8	10019	281	26	308	82
640	118.3	32.3	27.5	1990	6	10008	259	22	260	78
641	118.3	32.3	27.5	1990	7	9995	289	24	317	80
642	118.3	32.3	27.5	1990	8	10008	279	22	312	84
643	116.5	31.75	60.5	1990	6	9975	263	21	259	77
644	116.5	31.75	60.5	1990	7	9959	291	20	305	77
645	116.5	31.75	60.5	1990	8	9977	279	20	301	81
646	116.317	31.4	86.4	1990	6	9963	260	14	260	78
647	116.317	31.4	86.4	1990	7	9948	288	19	297	77
648	116.317	31.4	86.4	1990	8	9967	272	13	297	84
649	117.3	31.7833	27	1990	6	10003	265	31	257	75
650	117.3	31.7833	27	1990	7	9989	296	32	307	75
651	117.3	31.7833	27	1990	8	10004	286	28	305	79
652	117.867	31.6167	22.4	1990	6	10012	265	25	266	77
653	117.867	31.6167	22.4	1990	7	9999	302	28	307	73
654	117.867	31.6167	22.4	1990	8	10010	287	31	312	80
655	118.583	31.15	21.1	1990	6	10023	264	34	276	80
656	118.583	31.15	21.1	1990	7	10012	299	31	307	74
657	118.583	31.15	21.1	1990	8	10019	286	36	310	81
658	117.05	30.5333	19.8	1990	6	10028	270	27	273	77
659	117.05	30.5333	19.8	1990	7	10016	307	32	298	68
660	117.05	30.5333	19.8	1990	8	10023	290	27	302	76
661	118.983	30.6167	89.4	1990	6	9949	257	17	259	79
662	118.983	30.6167	89.4	1990	7	9940	293	21	288	73
663	118.983	30.6167	89.4	1990	8	9943	277	18	290	80
664	118.15	30.1333	1840.4	1990	6	8147	160	55	160	87
665	118.15	30.1333	1840.4	1990	7	8159	182	65	190	91
666	118.15	30.1333	1840.4	1990	8	8142	174	68	178	90
667	118.283	29.7167	142.7	1990	6	9886	255	8	263	81
668	118.283	29.7167	142.7	1990	7	9880	293	11	291	74
669	118.283	29.7167	142.7	1990	8	9876	275	12	288	80
670	117.467	27.3333	218	1990	6	9833	258	7	270	83
671	117.467	27.3333	218	1990	7	9835	286	9	288	76
672	117.467	27.3333	218	1990	8	9815	272	9	286	81
673	117.833	27.95	1401.9	1990	6	8563	192	40	193	87
674	117.833	27.95	1401.9	1990	7	8575	222	39	205	77
675	117.833	27.95	1401.9	1990	8	8556	204	46	206	87
676	118.533	27.9167	276.9	1990	6	9746	253	14	259	82
677	118.533	27.9167	276.9	1990	7	9748	284	17	276	73
678	118.533	27.9167	276.9	1990	8	9729	269	20	269	78
679	118.117	27.3333	196.9	1990	6	9833	258	8	271	83
680	118.117	27.3333	196.9	1990	7	9834	289	8	287	74
681	118.117	27.3333	196.9	1990	8	9812	274	10	282	79
682	118.317	27.05	154.9	1990	6	9877	265	10	271	80
683	118.317	27.05	154.9	1990	7	9879	292	8	288	73
684	118.317	27.05	154.9	1990	8	9855	280	13	279	76
685	120.2	27.3333	36.2	1990	6	10021	250	13	278	87
686	120.2	27.3333	36.2	1990	7	10018	288	15	311	80
687	120.2	27.3333	36.2	1990	8	9989	277	17	309	84
688	117.167	26.9	342.9	1990	6	9666	250	6	269	86
689	117.167	26.9	342.9	1990	7	9671	275	7	278	78
690	117.167	26.9	342.9	1990	8	9649	261	7	279	84
691	118.167	26.65	125.6	1990	6	9910	266	10	275	80
692	118.167	26.65	125.6	1990	7	9913	297	13	281	70
693	118.167	26.65	125.6	1990	8	9886	284	16	279	74
694	119.283	26.0833	84	1990	6	9963	258	23	279	84
695	119.283	26.0833	84	1990	7	9965	295	29	305	75
696	119.283	26.0833	84	1990	8	9931	281	37	301	80
697	120.7	27	106.6	1990	6	9936	232	75	272	95
698	120.7	27	106.6	1990	7	9936	259	85	314	94
699	120.7	27	106.6	1990	8	9901	265	87	316	92
700	116.367	25.85	310	1990	6	9704	255	10	271	84
701	116.367	25.85	310	1990	7	9711	275	13	274	77
702	116.367	25.85	310	1990	8	9686	266	15	279	82
703	116.417	25.05	198	1990	6	9832	268	16	279	80
704	116.417	25.05	198	1990	7	9839	284	16	281	75
705	116.417	25.05	198	1990	8	9808	276	15	284	79
706	117.35	25.9667	206	1990	6	9820	260	11	274	83
707	117.35	25.9667	206	1990	7	9824	287	13	274	72
708	117.35	25.9667	206	1990	8	9798	272	14	278	79
709	117.033	25.1	342.3	1990	6	9671	261	14	263	79
710	117.033	25.1	342.3	1990	7	9681	283	20	261	70
711	117.033	25.1	342.3	1990	8	9648	273	14	268	76
712	118.1	25.7167	1653.5	1990	6	8320	178	75	193	95
713	118.1	25.7167	1653.5	1990	7	8335	194	87	199	89
714	118.1	25.7167	1653.5	1990	8	8303	186	95	201	94
715	118.983	26.9167	869.5	1990	6	9107	224	19	229	85
716	118.983	26.9167	869.5	1990	7	9118	246	22	239	79
717	118.983	26.9167	869.5	1990	8	9089	234	25	237	83
718	119.783	25.5167	32.4	1990	6	10025	247	47	279	89
719	119.783	25.5167	32.4	1990	7	10031	278	52	317	86
720	119.783	25.5167	32.4	1990	8	9990	275	57	316	87
721	117.65	24.5	28.9	1990	6	10026	266	19	291	85
722	117.65	24.5	28.9	1990	7	10034	293	16	305	76
723	117.65	24.5	28.9	1990	8	9993	291	19	304	77
724	118.917	24.9	21.8	1990	6	10032	249	53	293	93
725	118.917	24.9	21.8	1990	7	10040	271	56	335	93
726	118.917	24.9	21.8	1990	8	9996	272	64	316	88
727	118.067	24.4833	139.4	1990	6	9899	253	35	283	88
728	118.067	24.4833	139.4	1990	7	9908	279	34	302	81
729	118.067	24.4833	139.4	1990	8	9866	278	42	298	81
730	117.5	23.7833	53.3	1990	6	9991	256	49	294	90
731	117.5	23.7833	53.3	1990	7	10003	275	41	314	86
732	117.5	23.7833	53.3	1990	8	9961	277	54	311	85
733	114.583	29.0333	146.8	1990	6	9880	256	9	261	81
734	114.583	29.0333	146.8	1990	7	9870	292	14	281	72
735	114.583	29.0333	146.8	1990	8	9876	277	9	281	78
736	114.383	27.8	131.3	1990	6	9906	259	19	274	83
737	114.383	27.8	131.3	1990	7	9899	293	21	288	73
738	114.383	27.8	131.3	1990	8	9899	280	22	283	77
739	114.917	27.05	71.2	1990	6	9959	274	22	285	79
740	114.917	27.05	71.2	1990	7	9955	304	29	292	69
741	114.917	27.05	71.2	1990	8	9948	289	23	294	76
742	113.967	26.7167	263.1	1990	6	9753	259	17	272	83
743	113.967	26.7167	263.1	1990	7	9753	277	16	282	79
744	113.967	26.7167	263.1	1990	8	9750	269	15	279	81
745	114.5	26.3333	126.1	1990	6	9901	274	18	281	78
746	114.5	26.3333	126.1	1990	7	9899	301	28	278	67
747	114.5	26.3333	126.1	1990	8	9891	286	22	285	75
748	115	25.8667	137.5	1990	6	9906	277	19	283	77
749	115	25.8667	137.5	1990	7	9908	299	23	284	69
750	115	25.8667	137.5	1990	8	9892	290	17	291	74
751	116	29.7333	36.1	1990	6	10005	267	22	274	78
752	116	29.7333	36.1	1990	7	9993	311	25	298	68
753	116	29.7333	36.1	1990	8	9999	292	24	304	76
754	115.983	29.5833	1164.5	1990	6	8796	202	49	196	82
755	115.983	29.5833	1164.5	1990	7	8800	233	58	228	80
756	115.983	29.5833	1164.5	1990	8	8800	219	55	222	85
757	116.683	29	40.1	1990	6	10008	266	25	284	82
758	116.683	29	40.1	1990	7	10001	308	30	307	71
759	116.683	29	40.1	1990	8	9996	292	33	300	75
760	117.2	29.3	61.5	1990	6	9976	264	20	271	80
761	117.2	29.3	61.5	1990	7	9970	302	24	296	71
762	117.2	29.3	61.5	1990	8	9965	289	26	287	74
763	115.917	28.6	46.9	1990	6	9991	268	15	287	82
764	115.917	28.6	46.9	1990	7	9984	308	19	305	70
765	115.917	28.6	46.9	1990	8	9981	292	21	300	76
766	115.55	28.0667	30.4	1990	6	10016	269	14	291	83
767	115.55	28.0667	30.4	1990	7	10009	309	19	301	69
768	115.55	28.0667	30.4	1990	8	10007	288	16	302	77
769	117.217	28.3	51.2	1990	6	9989	271	17	277	78
770	117.217	28.3	51.2	1990	7	9984	316	20	283	63
771	117.217	28.3	51.2	1990	8	9975	296	21	293	72
772	118.25	28.6833	116.3	1990	6	9923	261	22	270	81
773	118.25	28.6833	116.3	1990	7	9918	304	21	288	69
774	118.25	28.6833	116.3	1990	8	9907	286	25	288	75
775	116.65	27.5833	80.8	1990	6	9950	265	29	282	82
776	116.65	27.5833	80.8	1990	7	9950	300	37	291	70
777	116.65	27.5833	80.8	1990	8	9937	278	33	303	82
778	116.333	26.85	143.8	1990	6	9890	267	14	280	82
779	116.333	26.85	143.8	1990	7	9891	295	18	285	71
780	116.333	26.85	143.8	1990	8	9874	278	17	294	81
781	115.65	24.95	303.9	1990	6	9716	260	9	274	83
782	115.65	24.95	303.9	1990	7	9723	275	12	277	78
783	115.65	24.95	303.9	1990	8	9698	272	13	280	80
784	116.317	37.4333	21.2	1990	6	10017	252	27	202	64
785	116.317	37.4333	21.2	1990	7	9990	268	23	293	84
786	116.317	37.4333	21.2	1990	8	10040	263	18	272	81
787	117.533	37.4833	11.7	1990	6	10030	245	29	209	70
788	117.533	37.4833	11.7	1990	7	10003	265	24	295	85
789	117.533	37.4833	11.7	1990	8	10052	258	18	289	88
790	118.667	37.4333	6	1990	6	10040	244	38	218	73
791	118.667	37.4333	6	1990	7	10014	269	33	286	81
792	118.667	37.4333	6	1990	8	10058	267	29	279	80
793	120.717	37.9333	39.7	1990	6	10001	210	53	193	79
794	120.717	37.9333	39.7	1990	7	9979	240	49	259	86
795	120.717	37.9333	39.7	1990	8	10018	249	39	270	86
796	120.317	37.6167	4.8	1990	6	10048	230	29	201	73
797	120.317	37.6167	4.8	1990	7	10023	261	20	276	82
798	120.317	37.6167	4.8	1990	8	10064	257	28	273	83
799	121.4	37.5333	46.7	1990	6	10004	224	32	187	71
800	121.4	37.5333	46.7	1990	7	9982	253	29	262	82
801	121.4	37.5333	46.7	1990	8	10019	256	26	268	82
802	122.133	37.4667	65.4	1990	6	10007	210	47	190	78
803	122.133	37.4667	65.4	1990	7	9986	243	42	267	88
804	122.133	37.4667	65.4	1990	8	10019	254	32	279	86
805	122.683	37.4	47.7	1990	6	10009	176	50	181	91
806	122.683	37.4	47.7	1990	7	9987	211	48	241	96
807	122.683	37.4	47.7	1990	8	10016	247	42	278	90
808	115.667	36.2333	37.8	1990	6	9990	247	28	212	70
809	115.667	36.2333	37.8	1990	7	9962	274	27	299	83
810	115.667	36.2333	37.8	1990	8	10009	255	20	281	87
811	117.05	36.6	170.3	1990	6	9977	261	30	195	60
812	117.05	36.6	170.3	1990	7	9951	280	28	285	76
813	117.05	36.6	170.3	1990	8	9997	267	21	270	79
814	117.1	36.25	1533.7	1990	6	8421	159	76	133	74
815	117.1	36.25	1533.7	1990	7	8415	185	75	196	92
816	117.1	36.25	1533.7	1990	8	8444	180	52	170	83
817	117.15	36.1667	128.8	1990	6	9899	246	28	206	69
818	117.15	36.1667	128.8	1990	7	9875	265	21	295	85
819	117.15	36.1667	128.8	1990	8	9914	256	19	275	85
820	118	36.8333	34	1990	6	10003	253	27	205	66
821	118	36.8333	34	1990	7	9977	275	28	278	77
822	118	36.8333	34	1990	8	10023	261	18	271	81
823	118.15	36.1833	305.1	1990	6	9714	231	14	208	75
824	118.15	36.1833	305.1	1990	7	9693	259	13	272	82
825	118.15	36.1833	305.1	1990	8	9728	249	12	258	83
826	119.183	36.75	22.2	1990	6	9992	235	39	215	76
827	119.183	36.75	22.2	1990	7	9966	268	35	284	81
828	119.183	36.75	22.2	1990	8	10006	259	27	274	83
829	120.733	36.9667	54.4	1990	6	10019	216	28	209	82
830	120.733	36.9667	54.4	1990	7	9991	258	28	287	87
831	120.733	36.9667	54.4	1990	8	10025	257	24	278	85
832	120.333	36.0667	76	1990	6	9973	203	57	208	88
833	120.333	36.0667	76	1990	7	9951	243	52	278	91
834	120.333	36.0667	76	1990	8	9981	260	46	283	84
835	121.183	36.7667	40.9	1990	6	9987	204	27	206	86
836	121.183	36.7667	40.9	1990	7	9964	243	25	279	91
837	121.183	36.7667	40.9	1990	8	9994	254	27	277	86
838	122.433	36.9167	4.8	1990	6	10028	189	36	195	90
839	122.433	36.9167	4.8	1990	7	10006	227	31	264	95
840	122.433	36.9167	4.8	1990	8	10033	254	32	293	91
841	115.433	35.25	49.7	1990	6	9982	250	15	224	73
842	115.433	35.25	49.7	1990	7	9956	279	16	306	82
843	115.433	35.25	49.7	1990	8	9999	260	14	286	86
844	116.85	35.5667	51.7	1990	6	9990	247	26	215	71
845	116.85	35.5667	51.7	1990	7	9965	274	24	302	84
846	116.85	35.5667	51.7	1990	8	10003	263	14	287	85
847	118.833	35.5833	107.4	1990	6	9932	226	26	219	81
848	118.833	35.5833	107.4	1990	7	9909	265	25	297	86
849	118.833	35.5833	107.4	1990	8	9942	252	18	289	91
850	118.35	35.05	87.9	1990	6	9953	237	25	219	77
851	118.35	35.05	87.9	1990	7	9931	272	27	295	83
852	118.35	35.05	87.9	1990	8	9962	262	26	286	85
853	119.533	35.4333	36.9	1990	6	10031	210	31	225	91
854	119.533	35.4333	36.9	1990	7	10010	256	33	300	91
855	119.533	35.4333	36.9	1990	8	10039	266	37	301	87
856	114.4	36.05	62.9	1990	6	9959	255	17	206	66
857	114.4	36.05	62.9	1990	7	9931	274	12	288	80
858	114.4	36.05	62.9	1990	8	9983	262	11	270	81
859	113.883	35.3167	73.2	1990	6	9957	249	14	220	72
860	113.883	35.3167	73.2	1990	7	9929	276	15	299	82
861	113.883	35.3167	73.2	1990	8	9977	262	11	275	82
862	111.2	34.8	409.9	1990	6	9586	241	16	186	65
863	111.2	34.8	409.9	1990	7	9557	272	24	254	72
864	111.2	34.8	409.9	1990	8	9604	257	18	230	72
865	111.033	34.05	568.8	1990	6	9410	223	10	186	72
866	111.033	34.05	568.8	1990	7	9385	256	10	250	78
867	111.033	34.05	568.8	1990	8	9427	244	7	220	75
868	112.433	34.8167	333.3	1990	6	9685	242	15	199	68
869	112.433	34.8167	333.3	1990	7	9659	263	19	274	81
870	112.433	34.8167	333.3	1990	8	9705	255	15	256	80
871	112.467	34.6333	137.1	1990	6	9887	249	16	214	71
872	112.467	34.6333	137.1	1990	7	9858	275	17	292	80
873	112.467	34.6333	137.1	1990	8	9905	262	11	272	81
874	111.6	33.7833	750.3	1990	6	9224	211	5	182	75
875	111.6	33.7833	750.3	1990	7	9202	246	7	239	79
876	111.6	33.7833	750.3	1990	8	9241	230	6	212	78
877	113.65	34.7167	110.4	1990	6	9919	250	20	219	72
878	113.65	34.7167	110.4	1990	7	9892	276	22	296	81
879	113.65	34.7167	110.4	1990	8	9938	259	11	273	83
880	113.867	34.0333	66.8	1990	6	9966	253	24	226	72
881	113.867	34.0333	66.8	1990	7	9940	280	27	301	81
882	113.867	34.0333	66.8	1990	8	9983	258	18	283	86
883	114.3	34.7833	73.7	1990	6	9960	249	24	228	74
884	114.3	34.7833	73.7	1990	7	9934	276	27	305	83
885	114.3	34.7833	73.7	1990	8	9978	262	20	275	82
886	111.5	33.3	250.3	1990	6	9759	245	24	217	73
887	111.5	33.3	250.3	1990	7	9734	268	18	290	83
888	111.5	33.3	250.3	1990	8	9772	266	17	268	78
889	112.583	33.0333	129.2	1990	6	9902	251	16	244	78
890	112.583	33.0333	129.2	1990	7	9877	277	18	309	84
891	112.583	33.0333	129.2	1990	8	9914	270	14	279	79
892	113.05	33.8833	136.4	1990	6	9891	251	24	219	71
893	113.05	33.8833	136.4	1990	7	9866	274	26	294	81
894	113.05	33.8833	136.4	1990	8	9909	259	16	274	83
895	114.517	33.7833	52.6	1990	6	9982	252	17	242	78
896	114.517	33.7833	52.6	1990	7	9958	280	18	315	84
897	114.517	33.7833	52.6	1990	8	9996	263	14	296	87
898	114.017	33	82.7	1990	6	9950	254	17	239	76
899	114.017	33	82.7	1990	7	9925	282	23	303	80
900	114.017	33	82.7	1990	8	9962	264	14	291	86
901	114.05	32.1333	114.5	1990	6	9916	257	26	246	76
902	114.05	32.1333	114.5	1990	7	9895	284	35	296	78
903	114.05	32.1333	114.5	1990	8	9925	270	25	287	82
904	115.667	34.45	50.1	1990	6	9985	251	22	230	74
905	115.667	34.45	50.1	1990	7	9960	279	21	310	83
906	115.667	34.45	50.1	1990	8	9997	261	16	296	88
907	115.617	32.1667	42.9	1990	6	9982	262	25	260	78
908	115.617	32.1667	42.9	1990	7	9964	283	29	313	82
909	115.617	32.1667	42.9	1990	8	9987	275	22	307	85
910	110.417	33	249.1	1990	6	9765	246	7	225	75
911	110.417	33	249.1	1990	7	9738	269	7	285	82
912	110.417	33	249.1	1990	8	9775	271	7	265	76
913	110.817	32.85	201.9	1990	6	9816	253	16	232	73
914	110.817	32.85	201.9	1990	7	9790	275	16	292	80
915	110.817	32.85	201.9	1990	8	9827	279	17	270	74
916	110.767	32.0333	426.9	1990	6	9552	237	5	219	77
917	110.767	32.0333	426.9	1990	7	9527	265	6	271	80
918	110.767	32.0333	426.9	1990	8	9563	261	8	252	76
919	111.667	32.3833	90	1990	6	9937	252	11	250	79
920	111.667	32.3833	90	1990	7	9910	280	11	311	83
921	111.667	32.3833	90	1990	8	9948	277	11	292	80
922	112.75	32.15	125.5	1990	6	9909	257	21	247	76
923	112.75	32.15	125.5	1990	7	9884	287	29	302	78
924	112.75	32.15	125.5	1990	8	9918	275	17	288	80
925	110.367	31.0333	334	1990	6	9714	254	12	232	73
926	110.367	31.0333	334	1990	7	9693	280	12	280	75
927	110.367	31.0333	334	1990	8	9714	303	18	252	60
928	112.567	31.1667	65.8	1990	6	9972	257	29	259	79
929	112.567	31.1667	65.8	1990	7	9948	287	36	315	81
930	112.567	31.1667	65.8	1990	8	9976	283	26	293	78
931	113.817	31.6167	93.3	1990	6	9938	261	17	258	77
932	113.817	31.6167	93.3	1990	7	9919	289	22	314	80
933	113.817	31.6167	93.3	1990	8	9942	285	17	290	76
934	115.017	31.1833	59.3	1990	6	9979	267	17	261	75
935	115.017	31.1833	59.3	1990	7	9962	296	20	311	76
936	115.017	31.1833	59.3	1990	8	9979	285	20	293	77
937	109.467	30.2833	457.1	1990	6	9538	239	5	236	81
938	109.467	30.2833	457.1	1990	7	9520	271	10	275	79
939	109.467	30.2833	457.1	1990	8	9539	290	9	243	64
940	110.233	30.7833	1819.3	1990	6	8148	162	44	155	84
941	110.233	30.7833	1819.3	1990	7	8144	182	56	189	91
942	110.233	30.7833	1819.3	1990	8	8167	197	47	172	76
943	110.667	30.2	619.9	1990	6	9055	212	11	196	79
944	110.667	30.2	619.9	1990	7	9042	240	12	232	79
945	110.667	30.2	619.9	1990	8	9066	242	16	210	72
946	111.3	30.7	133.1	1990	6	9896	256	10	252	77
947	111.3	30.7	133.1	1990	7	9871	287	10	300	78
948	111.3	30.7	133.1	1990	8	9900	291	11	274	70
949	112.15	30.35	32.2	1990	6	10011	256	22	267	82
950	112.15	30.35	32.2	1990	7	9984	289	31	312	79
951	112.15	30.35	32.2	1990	8	10010	291	25	294	74
952	113.167	30.6667	34.1	1990	6	10018	262	18	270	80
953	113.167	30.6667	34.1	1990	7	9997	295	27	321	78
954	113.167	30.6667	34.1	1990	8	10019	292	20	305	76
955	114.133	30.6167	23.1	1990	6	10013	266	16	276	80
956	114.133	30.6167	23.1	1990	7	9995	300	24	317	76
957	114.133	30.6167	23.1	1990	8	10013	292	17	305	77
958	109.417	29.5167	459.5	1990	6	9527	241	4	251	84
959	109.417	29.5167	459.5	1990	7	9514	261	4	289	86
960	109.417	29.5167	459.5	1990	8	9531	270	3	266	77
961	113.917	29.9833	36	1990	6	10006	268	16	277	79
962	113.917	29.9833	36	1990	7	9989	309	24	305	69
963	113.917	29.9833	36	1990	8	10006	294	21	302	75
964	115.667	30.7333	123.8	1990	6	9912	263	10	262	77
965	115.667	30.7333	123.8	1990	7	9893	293	13	302	75
966	115.667	30.7333	123.8	1990	8	9904	283	12	288	77
967	115.033	30.2333	32.2	1990	6	10021	268	20	274	79
968	115.033	30.2333	32.2	1990	7	10008	307	17	313	72
969	115.033	30.2333	32.2	1990	8	10022	290	21	305	78
970	110.167	29.4	322.2	1990	6	9683	250	10	273	86
971	110.167	29.4	322.2	1990	7	9670	277	13	313	85
972	110.167	29.4	322.2	1990	8	9690	284	12	278	74
973	111.367	29.5833	116.9	1990	6	9911	256	21	259	79
974	111.367	29.5833	116.9	1990	7	9891	292	30	284	72
975	111.367	29.5833	116.9	1990	8	9914	291	26	273	69
976	112.4	29.3667	36	1990	6	10002	256	25	275	84
977	112.4	29.3667	36	1990	7	9984	294	32	313	77
978	112.4	29.3667	36	1990	8	10002	286	26	308	80
979	113.083	29.3833	53	1990	6	9983	262	25	273	81
980	113.083	29.3833	53	1990	7	9967	303	36	295	69
981	113.083	29.3833	53	1990	8	9982	293	28	297	74
982	109.733	28.3167	208.4	1990	6	9810	250	7	261	83
983	109.733	28.3167	208.4	1990	7	9797	277	8	287	79
984	109.733	28.3167	208.4	1990	8	9813	283	10	267	72
985	110.4	28.4667	151.6	1990	6	9870	248	9	261	84
986	110.4	28.4667	151.6	1990	7	9857	283	15	284	76
987	110.4	28.4667	151.6	1990	8	9874	286	12	276	73
988	111.683	29.05	35	1990	6	10003	259	15	271	81
989	111.683	29.05	35	1990	7	9984	301	19	311	74
990	111.683	29.05	35	1990	8	10004	293	17	313	78
991	111.217	28.3833	128.3	1990	6	9901	247	9	262	85
992	111.217	28.3833	128.3	1990	7	9887	285	13	287	76
993	111.217	28.3833	128.3	1990	8	9905	276	10	280	78
994	112.367	28.85	37	1990	6	9998	259	25	279	84
995	112.367	28.85	37	1990	7	9982	301	34	309	73
996	112.367	28.85	37	1990	8	9998	290	29	313	79
997	113.567	28.7167	106.3	1990	6	9926	254	12	270	84
998	113.567	28.7167	106.3	1990	7	9915	294	18	287	72
999	113.567	28.7167	106.3	1990	8	9922	284	19	280	75
1000	112.917	28.2167	68	1990	6	9965	260	19	279	84
1001	112.917	28.2167	68	1990	7	9954	298	29	296	72
1002	112.917	28.2167	68	1990	8	9964	287	25	295	76
1003	109.683	27.45	272.2	1990	6	9733	247	7	269	87
1004	109.683	27.45	272.2	1990	7	9726	274	17	286	79
1005	109.683	27.45	272.2	1990	8	9739	275	12	276	77
1006	111.467	27.2333	248.6	1990	6	9768	257	12	270	82
1007	111.467	27.2333	248.6	1990	7	9762	286	19	276	72
1008	111.467	27.2333	248.6	1990	8	9770	286	17	267	70
1009	112.167	27.45	100	1990	6	9926	258	14	281	85
1010	112.167	27.45	100	1990	7	9918	292	25	290	73
1011	112.167	27.45	100	1990	8	9926	287	20	282	74
1012	112.7	27.3	1265.9	1990	6	8689	197	64	205	89
1013	112.7	27.3	1265.9	1990	7	8692	216	89	219	85
1014	112.7	27.3	1265.9	1990	8	8696	213	64	214	85
1015	113.167	27.8667	74.6	1990	6	9957	264	15	277	81
1016	113.167	27.8667	74.6	1990	7	9948	301	25	285	68
1017	113.167	27.8667	74.6	1990	8	9953	290	20	286	73
1018	109.783	26.1667	397.5	1990	6	9599	247	17	261	85
1019	109.783	26.1667	397.5	1990	7	9599	262	30	273	81
1020	109.783	26.1667	397.5	1990	8	9606	257	17	258	81
1021	110.633	26.7333	341	1990	6	9662	251	14	261	82
1022	110.633	26.7333	341	1990	7	9657	274	15	273	76
1023	110.633	26.7333	341	1990	8	9667	276	14	263	73
1024	111.617	26.2333	172.6	1990	6	9852	267	28	272	78
1025	111.617	26.2333	172.6	1990	7	9849	289	37	278	71
1026	111.617	26.2333	172.6	1990	8	9852	290	29	271	69
1027	112.6	26.9	104.9	1990	6	9926	274	16	283	78
1028	112.6	26.9	104.9	1990	7	9921	300	24	287	69
1029	112.6	26.9	104.9	1990	8	9924	299	23	275	67
1030	112.4	26.4167	116.6	1990	6	9914	274	20	279	77
1031	112.4	26.4167	116.6	1990	7	9911	298	26	283	69
1032	112.4	26.4167	116.6	1990	8	9914	296	21	273	67
1033	111.6	25.5333	192.2	1990	6	9827	272	19	279	78
1034	111.6	25.5333	192.2	1990	7	9829	286	28	283	74
1035	111.6	25.5333	192.2	1990	8	9825	297	25	265	66
1036	113.033	25.8	184.9	1990	6	9838	275	10	275	76
1037	113.033	25.8	184.9	1990	7	9838	296	22	278	69
1038	113.033	25.8	184.9	1990	8	9835	287	9	279	73
1039	114.317	25.1333	133.8	1990	6	9894	273	15	290	81
1040	114.317	25.1333	133.8	1990	7	9897	293	18	290	73
1041	114.317	25.1333	133.8	1990	8	9879	293	17	286	72
1042	112.383	24.7833	98.3	1990	6	9931	271	10	292	82
1043	112.383	24.7833	98.3	1990	7	9935	284	14	293	78
1044	112.383	24.7833	98.3	1990	8	9923	294	15	279	70
1045	113.6	24.6833	61	1990	6	9968	281	10	291	78
1046	113.6	24.6833	61	1990	7	9973	297	14	294	72
1047	113.6	24.6833	61	1990	8	9956	302	14	285	68
1048	113.533	23.8667	68.6	1990	6	9969	272	13	300	84
1049	113.533	23.8667	68.6	1990	7	9977	282	14	304	81
1050	113.533	23.8667	68.6	1990	8	9956	293	14	300	75
1051	114.483	24.3667	214.8	1990	6	9810	264	11	280	82
1052	114.483	24.3667	214.8	1990	7	9817	277	15	283	78
1053	114.483	24.3667	214.8	1990	8	9795	282	15	279	75
1054	116.1	24.2667	87.8	1990	6	9949	273	12	293	82
1055	116.1	24.2667	87.8	1990	7	9957	289	11	295	76
1056	116.1	24.2667	87.8	1990	8	9928	285	15	300	79
1057	112.433	23.6333	57.3	1990	6	9975	275	13	299	83
1058	112.433	23.6333	57.3	1990	7	9984	281	11	302	81
1059	112.433	23.6333	57.3	1990	8	9966	293	13	290	74
1060	112.45	23.0333	41	1990	6	10028	286	16	308	80
1061	112.45	23.0333	41	1990	7	10038	292	16	310	78
1062	112.45	23.0333	41	1990	8	10019	307	18	293	68
1063	113.333	23.1667	41	1990	6	10033	282	16	314	83
1064	113.333	23.1667	41	1990	7	10042	293	15	313	78
1065	113.333	23.1667	41	1990	8	10021	302	11	300	71
1066	114.733	23.8	70.8	1990	6	9999	275	11	299	82
1067	114.733	23.8	70.8	1990	7	10006	291	16	296	75
1068	114.733	23.8	70.8	1990	8	9981	293	13	298	75
1069	113.833	23.3333	38.9	1990	6	10039	274	25	313	86
1070	113.833	23.3333	38.9	1990	7	10048	284	23	314	82
1071	113.833	23.3333	38.9	1990	8	10024	292	23	314	79
1072	114.417	23.0833	22.4	1990	6	10022	275	17	312	86
1073	114.417	23.0833	22.4	1990	7	10030	287	16	313	80
1074	114.417	23.0833	22.4	1990	8	10005	294	17	307	77
1075	115.767	23.9333	120.9	1990	6	9913	273	14	292	82
1076	115.767	23.9333	120.9	1990	7	9920	291	19	289	73
1077	115.767	23.9333	120.9	1990	8	9893	287	18	293	76
1078	116.683	23.4	2.9	1990	6	10043	266	27	304	88
1079	116.683	23.4	2.9	1990	7	10052	284	25	317	83
1080	116.683	23.4	2.9	1990	8	10017	285	31	308	80
1081	116.3	23.0333	14.4	1990	6	10037	267	26	308	88
1082	116.3	23.0333	14.4	1990	7	10045	284	24	320	84
1083	116.3	23.0333	14.4	1990	8	10014	282	23	313	83
1084	117.033	23.4333	7.2	1990	6	10045	262	41	302	89
1085	117.033	23.4333	7.2	1990	7	10057	277	39	319	86
1086	117.033	23.4333	7.2	1990	8	10020	277	46	309	84
1087	110.933	22.35	84.6	1990	6	9946	279	15	305	82
1088	110.933	22.35	84.6	1990	7	9958	277	13	305	84
1089	110.933	22.35	84.6	1990	8	9944	292	17	299	75
1090	111.567	22.7667	53.3	1990	6	9974	284	5	308	81
1091	111.567	22.7667	53.3	1990	7	9985	285	32766	307	80
1092	111.567	22.7667	53.3	1990	8	9970	300	32766	300	73
1093	112.783	22.25	32.7	1990	6	10006	278	22	309	83
1094	112.783	22.25	32.7	1990	7	10017	283	21	312	82
1095	112.783	22.25	32.7	1990	8	9997	293	20	302	75
1096	114	22.5333	63	1990	6	10000	280	29	309	82
1097	114	22.5333	63	1990	7	10008	291	27	313	78
1098	114	22.5333	63	1990	8	9985	298	26	309	74
1099	115.367	22.8	17.3	1990	6	10047	272	28	317	88
1100	115.367	22.8	17.3	1990	7	10054	286	29	323	83
1101	115.367	22.8	17.3	1990	8	10027	286	30	320	82
1102	110.3	21.15	53.3	1990	6	10004	285	20	317	82
1103	110.3	21.15	53.3	1990	7	10015	291	23	329	82
1104	110.3	21.15	53.3	1990	8	10002	295	19	320	79
1105	111.967	21.8333	89.9	1990	6	10019	280	26	318	85
1106	111.967	21.8333	89.9	1990	7	10031	280	19	320	85
1107	111.967	21.8333	89.9	1990	8	10013	293	20	314	78
1108	111	21.5	11.8	1990	6	10023	282	21	325	85
1109	111	21.5	11.8	1990	7	10036	286	24	331	85
1110	111	21.5	11.8	1990	8	10019	290	19	320	81
1111	112.767	21.7333	21.5	1990	6	10026	282	45	321	85
1112	112.767	21.7333	21.5	1990	7	10039	287	36	325	83
1113	112.767	21.7333	21.5	1990	8	10019	294	40	325	80
1114	110.183	20.3333	55.9	1990	6	9958	281	17	309	82
1115	110.183	20.3333	55.9	1990	7	9970	287	21	314	81
1116	110.183	20.3333	55.9	1990	8	9958	286	24	320	83
1117	109.4	25.2167	121.3	1990	6	9898	269	10	286	82
1118	109.4	25.2167	121.3	1990	7	9902	276	15	300	82
1119	109.4	25.2167	121.3	1990	8	9901	289	12	283	74
1120	110.3	25.3167	164.4	1990	6	9850	269	15	280	79
1121	110.3	25.3167	164.4	1990	7	9854	276	14	295	81
1122	110.3	25.3167	164.4	1990	8	9850	294	15	274	69
1123	107.033	24.55	484.6	1990	6	9498	254	6	259	81
1124	107.033	24.55	484.6	1990	7	9499	258	6	278	85
1125	107.033	24.55	484.6	1990	8	9508	264	9	266	79
1126	108.033	24.7	260.2	1990	6	9793	272	11	281	79
1127	108.033	24.7	260.2	1990	7	9796	278	15	295	80
1128	108.033	24.7	260.2	1990	8	9797	298	10	287	71
1129	108.1	23.9333	170.8	1990	6	9840	275	19	283	78
1130	108.1	23.9333	170.8	1990	7	9845	275	18	304	84
1131	108.1	23.9333	170.8	1990	8	9843	304	23	281	67
1132	109.4	24.35	96.8	1990	6	9922	283	14	285	75
1133	109.4	24.35	96.8	1990	7	9929	280	17	304	81
1134	109.4	24.35	96.8	1990	8	9924	307	14	282	66
1135	110.517	24.2	145.7	1990	6	9875	269	13	293	83
1136	110.517	24.2	145.7	1990	7	9883	275	12	302	83
1137	110.517	24.2	145.7	1990	8	9873	294	15	280	71
1138	111.533	24.4167	108.8	1990	6	9915	275	14	289	80
1139	111.533	24.4167	108.8	1990	7	9921	286	17	295	77
1140	111.533	24.4167	108.8	1990	8	9909	305	17	271	64
1141	105.833	23.4167	794.1	1990	6	9164	243	12	245	81
1142	105.833	23.4167	794.1	1990	7	9167	243	14	251	84
1143	105.833	23.4167	794.1	1990	8	9176	252	12	245	79
1144	106.6	23.9	173.5	1990	6	9840	274	14	288	80
1145	106.6	23.9	173.5	1990	7	9843	273	12	304	85
1146	106.6	23.9	173.5	1990	8	9836	296	10	297	74
1147	106.417	23.1333	739.9	1990	6	9221	245	15	255	83
1148	106.417	23.1333	739.9	1990	7	9227	246	18	264	86
1149	106.417	23.1333	739.9	1990	8	9233	261	13	263	80
1150	107.583	23.3167	108.8	1990	6	9903	275	13	298	82
1151	107.583	23.3167	108.8	1990	7	9908	276	10	312	86
1152	107.583	23.3167	108.8	1990	8	9906	295	5	310	77
1153	109.233	23.75	84.9	1990	6	9938	280	17	297	79
1154	109.233	23.75	84.9	1990	7	9945	279	18	307	83
1155	109.233	23.75	84.9	1990	8	9940	301	21	287	69
1156	110.083	23.4	42.5	1990	6	9987	279	7	304	82
1157	110.083	23.4	42.5	1990	7	10001	286	8	311	81
1158	110.083	23.4	42.5	1990	8	9991	305	8	293	68
1159	111.3	23.4833	114.8	1990	6	9906	275	6	299	83
1160	111.3	23.4833	114.8	1990	7	9916	278	6	305	83
1161	111.3	23.4833	114.8	1990	8	9902	296	6	291	72
1162	106.85	22.3333	128.8	1990	6	9881	280	8	304	82
1163	106.85	22.3333	128.8	1990	7	9888	275	7	312	86
1164	106.85	22.3333	128.8	1990	8	9887	295	8	309	77
1165	108.217	22.6333	121.6	1990	6	9954	284	13	298	78
1166	108.217	22.6333	121.6	1990	7	9961	280	11	313	84
1167	108.217	22.6333	121.6	1990	8	9955	304	10	299	71
1168	109.3	22.4167	66.6	1990	6	9961	280	17	304	81
1169	109.3	22.4167	66.6	1990	7	9971	279	18	315	85
1170	109.3	22.4167	66.6	1990	8	9962	293	14	307	77
1171	110.167	22.65	81.8	1990	6	9941	280	13	304	82
1172	110.167	22.65	81.8	1990	7	9952	275	12	313	86
1173	110.167	22.65	81.8	1990	8	9939	296	10	306	75
1174	107.967	21.5333	22.1	1990	6	10004	277	22	323	88
1175	107.967	21.5333	22.1	1990	7	10012	275	24	331	91
1176	107.967	21.5333	22.1	1990	8	10007	289	22	325	83
1177	108.617	21.95	4.5	1990	6	10026	283	30	312	82
1178	108.617	21.95	4.5	1990	7	10036	279	27	326	87
1179	108.617	21.95	4.5	1990	8	10028	295	25	321	79
1180	109.133	21.45	12.8	1990	6	10017	288	33	313	80
1181	109.133	21.45	12.8	1990	7	10027	288	28	330	84
1182	109.133	21.45	12.8	1990	8	10018	296	27	329	80
1183	109.1	21.0333	55.2	1990	6	9973	283	39	318	83
1184	109.1	21.0333	55.2	1990	7	9982	292	40	332	82
1185	109.1	21.0333	55.2	1990	8	9974	296	34	332	81
1186	110.25	20	63.5	1990	6	10017	283	19	323	85
1187	110.25	20	63.5	1990	7	10029	287	22	325	84
1188	110.25	20	63.5	1990	8	10017	289	22	327	83
1189	108.617	19.1	7.6	1990	6	10030	290	44	316	80
1190	108.617	19.1	7.6	1990	7	10038	295	45	318	78
1191	108.617	19.1	7.6	1990	8	10029	295	40	327	80
1192	109.583	19.5167	169	1990	6	9850	276	16	295	82
1193	109.583	19.5167	169	1990	7	9858	280	19	295	79
1194	109.583	19.5167	169	1990	8	9848	277	23	301	82
1195	109.833	19.0333	250.9	1990	6	9761	267	9	291	85
1196	109.833	19.0333	250.9	1990	7	9772	268	9	289	84
1197	109.833	19.0333	250.9	1990	8	9760	268	10	285	83
1198	110.467	19.2333	24	1990	6	10009	281	19	323	86
1199	110.467	19.2333	24	1990	7	10022	284	19	327	85
1200	110.467	19.2333	24	1990	8	10007	286	18	321	84
1201	109.517	18.2333	6	1990	6	10038	285	22	323	84
1202	109.517	18.2333	6	1990	7	10049	286	20	326	84
1203	109.517	18.2333	6	1990	8	10034	285	23	325	84
1204	110.033	18.5	13.9	1990	6	10026	282	19	321	84
1205	110.033	18.5	13.9	1990	7	10038	282	15	324	85
1206	110.033	18.5	13.9	1990	8	10022	284	21	321	84
1207	112.333	16.8333	4.7	1990	6	10038	286	41	344	88
1208	112.333	16.8333	4.7	1990	7	10053	292	40	330	82
1209	112.333	16.8333	4.7	1990	8	10030	289	61	338	85
1210	111.617	16.5333	4	1990	6	10041	287	50	347	88
1211	111.617	16.5333	4	1990	7	10054	292	47	338	84
1212	111.617	16.5333	4	1990	8	10037	291	58	342	85
1213	109.533	31.0167	299.8	1990	6	9372	240	18	213	73
1214	109.533	31.0167	299.8	1990	7	9351	271	17	252	72
1215	109.533	31.0167	299.8	1990	8	9373	295	25	217	54
1216	107.8	30.6833	454.5	1990	6	9531	243	7	238	80
1217	107.8	30.6833	454.5	1990	7	9504	274	9	281	78
1218	107.8	30.6833	454.5	1990	8	9529	287	8	267	70
1219	108.4	30.7667	186.7	1990	6	9831	253	7	259	82
1220	108.4	30.7667	186.7	1990	7	9801	285	7	308	81
1221	108.4	30.7667	186.7	1990	8	9824	296	7	294	74
1222	106.467	29.5833	259.1	1990	6	9744	250	13	244	78
1223	106.467	29.5833	259.1	1990	7	9710	287	16	289	75
1224	106.467	29.5833	259.1	1990	8	9738	303	16	278	66
1225	107.417	29.75	273.5	1990	6	9733	247	5	244	80
1226	107.417	29.75	273.5	1990	7	9699	289	10	284	73
1227	107.417	29.75	273.5	1990	8	9725	308	9	266	62
1228	108.167	29.3	310.6	1990	6	9694	243	5	241	80
1229	108.167	29.3	310.6	1990	7	9670	280	7	281	76
1230	108.167	29.3	310.6	1990	8	9687	307	10	247	59
1231	107.15	28.95	1905.9	1990	6	7987	155	47	147	84
1232	107.15	28.95	1905.9	1990	7	7980	179	63	187	91
1233	107.15	28.95	1905.9	1990	8	8008	190	64	176	80
1234	108.767	28.8333	664.1	1990	6	9313	229	7	225	81
1235	108.767	28.8333	664.1	1990	7	9300	254	8	261	82
1236	108.767	28.8333	664.1	1990	8	9319	266	9	235	70
1237	98.1	32.9833	9200	1990	6	6128	60	19	61	66
1238	98.1	32.9833	9200	1990	7	6127	84	20	78	72
1239	98.1	32.9833	9200	1990	8	6153	78	22	71	69
1240	102.967	33.5833	3439.6	1990	6	6712	84	21	78	72
1241	102.967	33.5833	3439.6	1990	7	6707	109	21	100	77
1242	102.967	33.5833	3439.6	1990	8	6736	100	18	95	79
1243	98.5833	31.8	8184	1990	6	6876	117	15	95	72
1244	98.5833	31.8	8184	1990	7	6863	144	13	110	70
1245	98.5833	31.8	8184	1990	8	6897	136	12	109	74
1246	100	31.6167	8393.5	1990	6	6749	119	20	92	68
1247	100	31.6167	8393.5	1990	7	6742	138	21	110	71
1248	100	31.6167	8393.5	1990	8	6773	129	16	107	74
1249	100.333	32.2833	8893.9	1990	6	6346	79	23	73	70
1250	100.333	32.2833	8893.9	1990	7	6343	100	18	91	75
1251	100.333	32.2833	8893.9	1990	8	6371	89	17	86	77
1252	101.117	30.9833	2957.2	1990	6	7093	136	17	107	71
1253	101.117	30.9833	2957.2	1990	7	7085	158	15	123	72
1254	101.117	30.9833	2957.2	1990	8	7119	150	14	119	73
1255	101.7	32.9	3275.1	1990	6	6847	107	16	84	68
1256	101.7	32.9	3275.1	1990	7	6842	125	16	109	77
1257	101.7	32.9	3275.1	1990	8	6871	120	14	103	76
1258	102.233	31.9	2664.4	1990	6	7346	139	11	111	73
1259	102.233	31.9	2664.4	1990	7	7336	159	10	131	75
1260	102.233	31.9	2664.4	1990	8	7371	151	8	129	78
1261	102.55	32.8	3491.6	1990	6	6671	86	25	80	73
1262	102.55	32.8	3491.6	1990	7	6668	110	16	98	76
1263	102.55	32.8	3491.6	1990	8	6697	100	16	95	78
1264	102.35	31	2369.2	1990	6	7662	171	18	123	66
1265	102.35	31	2369.2	1990	7	7652	194	21	138	63
1266	102.35	31	2369.2	1990	8	7684	189	15	136	65
1267	103.567	32.65	2850.7	1990	6	7204	126	15	96	69
1268	103.567	32.65	2850.7	1990	7	7199	145	12	119	74
1269	103.567	32.65	2850.7	1990	8	7231	136	11	112	75
1270	103.667	31	698.5	1990	6	9269	232	16	214	76
1271	103.667	31	698.5	1990	7	9244	244	16	255	84
1272	103.667	31	698.5	1990	8	9275	246	21	245	80
1273	104.517	32.4167	893.2	1990	6	9091	227	8	184	69
1274	104.517	32.4167	893.2	1990	7	9069	239	4	226	78
1275	104.517	32.4167	893.2	1990	8	9104	233	4	218	78
1276	104.733	31.45	522.7	1990	6	9515	246	13	226	75
1277	104.733	31.45	522.7	1990	7	9487	255	12	276	85
1278	104.733	31.45	522.7	1990	8	9518	254	8	271	85
1279	99.1	30	2589.2	1990	6	7411	176	10	126	67
1280	99.1	30	2589.2	1990	7	7399	207	13	132	58
1281	99.1	30	2589.2	1990	8	7432	194	10	132	63
1282	100.317	30.9333	8000	1990	6	6962	126	22	105	74
1283	100.317	30.9333	8000	1990	7	6952	147	16	121	75
1284	100.317	30.9333	8000	1990	8	6986	138	14	119	78
1285	100.267	30	3948.9	1990	6	6310	92	20	80	70
1286	100.267	30	3948.9	1990	7	6311	109	19	92	72
1287	100.267	30	3948.9	1990	8	6333	97	13	91	77
1288	103	29.9833	627.6	1990	6	9357	235	20	220	77
1289	103	29.9833	627.6	1990	7	9329	252	16	256	80
1290	103	29.9833	627.6	1990	8	9363	254	17	252	79
1291	104.017	30.6667	506.1	1990	6	9483	240	19	230	79
1292	104.017	30.6667	506.1	1990	7	9456	251	15	277	87
1293	104.017	30.6667	506.1	1990	8	9488	253	13	273	86
1294	104.65	30.1167	357	1990	6	9637	248	14	228	75
1295	104.65	30.1167	357	1990	7	9606	266	12	289	84
1296	104.65	30.1167	357	1990	8	9638	270	11	282	80
1297	100.3	29.05	8727.7	1990	6	6471	113	21	91	70
1298	100.3	29.05	8727.7	1990	7	6474	121	19	102	75
1299	100.3	29.05	8727.7	1990	8	6496	113	15	99	76
1300	101.967	30.05	2615.7	1990	6	7421	131	28	121	81
1301	101.967	30.05	2615.7	1990	7	7413	160	30	140	78
1302	101.967	30.05	2615.7	1990	8	7442	159	28	136	77
1303	102.683	29.35	795.9	1990	6	9182	230	5	216	78
1304	102.683	29.35	795.9	1990	7	9150	254	7	248	78
1305	102.683	29.35	795.9	1990	8	9183	257	5	247	77
1306	103.333	29.5167	8047.4	1990	6	7027	96	36	99	82
1307	103.333	29.5167	8047.4	1990	7	7024	121	31	121	86
1308	103.333	29.5167	8047.4	1990	8	7051	126	29	119	82
1309	103.75	29.5667	424.2	1990	6	9566	241	15	231	78
1310	103.75	29.5667	424.2	1990	7	9534	259	13	275	83
1311	103.75	29.5667	424.2	1990	8	9566	264	12	270	80
1312	99.2833	28.7167	7422.9	1990	6	7563	215	21	121	52
1313	99.2833	28.7167	7422.9	1990	7	7565	214	20	146	61
1314	99.2833	28.7167	7422.9	1990	8	7595	205	15	149	65
1315	101.267	27.9333	2426.5	1990	6	7616	177	14	149	76
1316	101.267	27.9333	2426.5	1990	7	7613	187	13	165	79
1317	101.267	27.9333	2426.5	1990	8	7645	182	10	155	76
1318	101.5	29	7987.3	1990	6	7132	136	23	118	79
1319	101.5	29	7987.3	1990	7	7129	156	25	132	78
1320	101.5	29	7987.3	1990	8	7157	146	24	123	77
1321	102.517	28.65	1659.5	1990	6	8293	189	9	173	81
1322	102.517	28.65	1659.5	1990	7	8275	214	9	199	80
1323	102.517	28.65	1659.5	1990	8	8305	211	7	197	81
1324	102.85	28	2132.4	1990	6	7911	166	12	153	81
1325	102.85	28	2132.4	1990	7	7899	195	13	177	79
1326	102.85	28	2132.4	1990	8	7929	193	10	166	77
1327	103.583	28.2667	1255.8	1990	6	8476	185	13	174	82
1328	103.583	28.2667	1255.8	1990	7	8457	216	13	213	83
1329	103.583	28.2667	1255.8	1990	8	8489	218	15	200	78
1330	104.6	28.8	340.8	1990	6	9660	244	9	241	80
1331	104.6	28.8	340.8	1990	7	9626	268	7	291	83
1332	104.6	28.8	340.8	1990	8	9659	275	8	275	77
1333	101.517	27.4333	2545	1990	6	7466	162	19	142	78
1334	101.517	27.4333	2545	1990	7	7465	174	17	157	80
1335	101.517	27.4333	2545	1990	8	7493	171	14	148	77
1336	102.267	27.9	1590.9	1990	6	8352	203	12	183	78
1337	102.267	27.9	1590.9	1990	7	8341	227	17	201	74
1338	102.267	27.9	1590.9	1990	8	8369	228	15	190	70
1339	101.717	26.5833	1190.1	1990	6	8744	238	11	210	73
1340	101.717	26.5833	1190.1	1990	7	8738	246	8	234	77
1341	101.717	26.5833	1190.1	1990	8	8763	255	9	221	70
1342	102.25	26.65	1787.3	1990	6	8167	197	10	183	80
1343	102.25	26.65	1787.3	1990	7	8164	205	12	199	84
1344	102.25	26.65	1787.3	1990	8	8189	208	11	191	79
1345	105.85	32.4333	513.8	1990	6	9493	250	12	195	64
1346	105.85	32.4333	513.8	1990	7	9468	257	8	258	79
1347	105.85	32.4333	513.8	1990	8	9501	262	11	242	72
1348	108.033	32.0667	674	1990	6	9301	228	18	194	72
1349	108.033	32.0667	674	1990	7	9278	249	14	249	80
1350	108.033	32.0667	674	1990	8	9306	254	13	227	72
1351	105.967	31.5833	382.6	1990	6	9611	248	12	222	73
1352	105.967	31.5833	382.6	1990	7	9583	267	11	278	80
1353	105.967	31.5833	382.6	1990	8	9612	273	11	260	73
1354	106.767	31.8667	417.7	1990	6	9639	249	8	231	75
1355	106.767	31.8667	417.7	1990	7	9611	269	9	282	80
1356	106.767	31.8667	417.7	1990	8	9639	279	9	276	75
1357	107.5	31.2	344.9	1990	6	9692	249	10	239	78
1358	107.5	31.2	344.9	1990	7	9662	279	12	287	78
1359	107.5	31.2	344.9	1990	8	9689	295	12	271	68
1360	105.55	30.5	355	1990	6	9726	249	11	244	79
1361	105.55	30.5	355	1990	7	9694	272	10	299	84
1362	105.55	30.5	355	1990	8	9724	280	10	287	77
1363	106.1	30.7833	309.7	1990	6	9690	248	13	236	77
1364	106.1	30.7833	309.7	1990	7	9660	271	11	285	80
1365	106.1	30.7833	309.7	1990	8	9690	286	13	270	71
1366	105.05	29.5833	347.1	1990	6	9641	249	18	230	74
1367	105.05	29.5833	347.1	1990	7	9609	270	19	288	81
1368	105.05	29.5833	347.1	1990	8	9640	279	16	278	76
1369	105.433	28.8833	334.8	1990	6	9663	242	18	236	79
1370	105.433	28.8833	334.8	1990	7	9628	273	19	289	81
1371	105.433	28.8833	334.8	1990	8	9661	280	19	279	76
1372	105.433	28.1667	377.5	1990	6	9608	244	13	234	79
1373	105.433	28.1667	377.5	1990	7	9573	279	21	276	76
1374	105.433	28.1667	377.5	1990	8	9607	284	18	262	70
1375	104.283	26.8667	2237.5	1990	6	7747	158	24	143	80
1376	104.283	26.8667	2237.5	1990	7	7743	177	26	161	80
1377	104.283	26.8667	2237.5	1990	8	7770	185	24	149	72
1378	104.467	25.7167	1800	1990	6	8431	205	8	192	80
1379	104.467	25.7167	1800	1990	7	8426	220	11	203	78
1380	104.467	25.7167	1800	1990	8	8447	225	9	190	72
1381	106.833	28.1333	972	1990	6	8992	216	16	200	79
1382	106.833	28.1333	972	1990	7	8975	247	19	231	75
1383	106.833	28.1333	972	1990	8	8999	260	20	215	66
1384	106.217	28.3333	1180.2	1990	6	8782	198	20	190	83
1385	106.217	28.3333	1180.2	1990	7	8765	232	24	219	79
1386	106.217	28.3333	1180.2	1990	8	8792	232	18	213	77
1387	105.283	27.3	1510.6	1990	6	8440	194	9	173	78
1388	105.283	27.3	1510.6	1990	7	8426	219	13	200	78
1389	105.283	27.3	1510.6	1990	8	8454	224	9	192	73
1390	106.883	27.7	843.9	1990	6	9118	227	8	209	77
1391	106.883	27.7	843.9	1990	7	9102	259	12	234	72
1392	106.883	27.7	843.9	1990	8	9123	271	11	214	63
1393	107.467	27.7667	792.2	1990	6	9176	225	18	217	80
1394	107.467	27.7667	792.2	1990	7	9163	253	18	246	77
1395	107.467	27.7667	792.2	1990	8	9178	265	15	230	69
1396	108.25	27.95	416.3	1990	6	9575	249	11	246	79
1397	108.25	27.95	416.3	1990	7	9560	280	19	269	73
1398	108.25	27.95	416.3	1990	8	9577	296	15	252	63
1399	109.183	27.7167	279.7	1990	6	9726	252	6	255	80
1400	109.183	27.7167	279.7	1990	7	9714	280	10	275	74
1401	109.183	27.7167	279.7	1990	8	9731	285	8	259	69
1402	106.017	27.0333	1231.4	1990	6	8717	206	9	195	81
1403	106.017	27.0333	1231.4	1990	7	8705	231	20	216	78
1404	106.017	27.0333	1231.4	1990	8	8728	242	12	199	69
1405	105.9	26.25	1431.1	1990	6	8555	204	19	188	78
1406	105.9	26.25	1431.1	1990	7	8550	220	28	206	79
1407	105.9	26.25	1431.1	1990	8	8570	241	22	188	65
1408	106.733	26.5833	1223.8	1990	6	8880	220	13	202	77
1409	106.733	26.5833	1223.8	1990	7	8874	239	24	220	75
1410	106.733	26.5833	1223.8	1990	8	8892	255	15	204	64
1411	107.983	26.6	720.3	1990	6	9247	232	11	234	83
1412	107.983	26.6	720.3	1990	7	9241	253	20	248	78
1413	107.983	26.6	720.3	1990	8	9256	262	15	231	70
1414	108.667	26.9667	626.9	1990	6	9365	233	9	243	85
1415	108.667	26.9667	626.9	1990	7	9359	253	14	261	82
1416	108.667	26.9667	626.9	1990	8	9375	251	12	247	80
1417	105.183	25.4333	1378.5	1990	6	8568	207	18	199	82
1418	105.183	25.4333	1378.5	1990	7	8565	218	20	215	83
1419	105.183	25.4333	1378.5	1990	8	8584	231	15	202	73
1420	106.083	25.1833	566.8	1990	6	9409	252	5	253	80
1421	106.083	25.1833	566.8	1990	7	9406	259	5	270	82
1422	106.083	25.1833	566.8	1990	8	9417	270	5	262	76
1423	106.767	25.4333	440.3	1990	6	9546	256	4	258	80
1424	106.767	25.4333	440.3	1990	7	9543	264	5	279	83
1425	106.767	25.4333	440.3	1990	8	9553	278	3	270	75
1426	107.55	25.8333	1013.3	1990	6	8944	220	23	217	83
1427	107.55	25.8333	1013.3	1990	7	8943	229	30	236	85
1428	107.55	25.8333	1013.3	1990	8	8957	243	19	219	74
1429	108.533	25.9667	285.7	1990	6	9716	252	8	270	85
1430	108.533	25.9667	285.7	1990	7	9713	268	10	287	83
1431	108.533	25.9667	285.7	1990	8	9724	272	10	270	78
1432	98.9167	28.4833	3319	1990	6	6689	116	29	109	81
1433	98.9167	28.4833	3319	1990	7	6690	124	24	118	84
1434	98.9167	28.4833	3319	1990	8	6717	124	27	114	80
1435	98.6667	27.75	1583.3	1990	6	8356	203	8	201	85
1436	98.6667	27.75	1583.3	1990	7	8352	215	11	214	85
1437	98.6667	27.75	1583.3	1990	8	8380	215	10	203	81
1438	99.7	27.8333	3276.7	1990	6	6850	127	23	109	76
1439	99.7	27.8333	3276.7	1990	7	6852	136	18	124	81
1440	99.7	27.8333	3276.7	1990	8	6878	131	17	115	78
1441	99.2833	27.1667	2326.1	1990	6	7662	175	17	150	77
1442	99.2833	27.1667	2326.1	1990	7	7662	183	11	168	81
1443	99.2833	27.1667	2326.1	1990	8	7689	182	16	156	77
1444	103.717	27.35	1949.5	1990	6	8020	173	13	152	78
1445	103.717	27.35	1949.5	1990	7	8009	198	13	175	77
1446	103.717	27.35	1949.5	1990	8	8035	205	13	160	68
1447	100.217	26.8667	2392.4	1990	6	7596	171	27	152	80
1448	100.217	26.8667	2392.4	1990	7	7597	177	24	164	82
1449	100.217	26.8667	2392.4	1990	8	7623	178	23	157	78
1450	101.267	26.6333	1244.8	1990	6	8701	229	13	218	80
1451	101.267	26.6333	1244.8	1990	7	8696	236	13	239	84
1452	101.267	26.6333	1244.8	1990	8	8722	239	13	224	77
1453	103.283	26.4167	2110.5	1990	6	7865	171	19	157	81
1454	103.283	26.4167	2110.5	1990	7	7860	189	18	171	79
1455	103.283	26.4167	2110.5	1990	8	7887	192	20	161	74
1456	98.5	25.0167	1654.6	1990	6	8306	192	19	198	89
1457	98.5	25.0167	1654.6	1990	7	8306	194	20	201	90
1458	98.5	25.0167	1654.6	1990	8	8327	204	16	200	84
1459	98.8167	25.9833	1804.9	1990	6	8151	189	19	189	87
1460	98.8167	25.9833	1804.9	1990	7	8151	190	22	198	91
1461	98.8167	25.9833	1804.9	1990	8	8173	209	19	188	77
1462	99.1833	25.1167	1652.2	1990	6	8296	209	16	194	79
1463	99.1833	25.1167	1652.2	1990	7	8298	207	15	203	84
1464	99.1833	25.1167	1652.2	1990	8	8319	215	11	198	79
1465	100.183	25.7	1990.5	1990	6	7981	192	19	183	83
1466	100.183	25.7	1990.5	1990	7	7983	195	15	192	85
1467	100.183	25.7	1990.5	1990	8	8008	196	16	185	83
1468	101.867	25.7333	1120.6	1990	6	8817	245	14	218	72
1469	101.867	25.7333	1120.6	1990	7	8813	252	16	231	74
1470	101.867	25.7333	1120.6	1990	8	8835	261	11	224	68
1471	101.55	25.0333	1824.1	1990	6	8186	203	8	186	79
1472	101.55	25.0333	1824.1	1990	7	8187	205	8	196	82
1473	101.55	25.0333	1824.1	1990	8	8208	212	8	188	77
1474	102.65	25	1886.5	1990	6	8069	189	18	182	84
1475	102.65	25	1886.5	1990	7	8069	194	17	193	86
1476	102.65	25	1886.5	1990	8	8090	202	15	187	80
1477	103.833	25.5833	1898.7	1990	6	8070	183	23	182	87
1478	103.833	25.5833	1898.7	1990	7	8068	194	25	187	84
1479	103.833	25.5833	1898.7	1990	8	8090	202	22	169	74
1480	97.85	24.0167	776.6	1990	6	9182	242	13	256	86
1481	97.85	24.0167	776.6	1990	7	9183	240	11	257	87
1482	97.85	24.0167	776.6	1990	8	9204	246	14	257	84
1483	100.867	24.4667	1162.3	1990	6	8776	232	4	232	83
1484	100.867	24.4667	1162.3	1990	7	8780	228	7	235	86
1485	100.867	24.4667	1162.3	1990	8	8798	239	7	223	77
1486	102.55	24.3333	1716.9	1990	6	8312	204	11	199	83
1487	102.55	24.3333	1716.9	1990	7	8315	203	13	201	85
1488	102.55	24.3333	1716.9	1990	8	8335	210	10	188	78
1489	103.167	24.9167	1532.1	1990	6	8417	203	13	200	84
1490	103.167	24.9167	1532.1	1990	7	8414	211	15	208	84
1491	103.167	24.9167	1532.1	1990	8	8435	213	13	196	79
1492	103.767	24.5333	1704.3	1990	6	8248	197	22	190	83
1493	103.767	24.5333	1704.3	1990	7	8249	202	23	195	83
1494	103.767	24.5333	1704.3	1990	8	8268	208	20	185	78
1495	99.0833	23.5667	511.4	1990	6	9466	258	10	283	86
1496	99.0833	23.5667	511.4	1990	7	9469	254	10	283	88
1497	99.0833	23.5667	511.4	1990	8	9483	265	10	283	83
1498	99.4	23.55	1104.9	1990	6	8851	233	8	238	84
1499	99.4	23.55	1104.9	1990	7	8854	227	6	238	87
1500	99.4	23.55	1104.9	1990	8	8870	240	9	238	82
1501	100.083	23.8833	1502.4	1990	6	8449	214	9	212	84
1502	100.083	23.8833	1502.4	1990	7	8451	210	10	210	86
1503	100.083	23.8833	1502.4	1990	8	8470	221	9	203	78
1504	99.9333	22.5667	1054.8	1990	6	8903	235	9	238	84
1505	99.9333	22.5667	1054.8	1990	7	8908	224	8	238	89
1506	99.9333	22.5667	1054.8	1990	8	8920	237	7	237	83
1507	100.783	22	582	1990	6	9414	261	9	272	81
1508	100.783	22	582	1990	7	9422	251	8	270	85
1509	100.783	22	582	1990	8	9430	264	9	271	80
1510	100.967	22.7833	1302.1	1990	6	8643	224	9	225	84
1511	100.967	22.7833	1302.1	1990	7	8649	213	7	225	89
1512	100.967	22.7833	1302.1	1990	8	8662	226	8	222	82
1513	101.983	23.6	400.9	1990	6	9571	274	20	285	79
1514	101.983	23.6	400.9	1990	7	9573	277	23	287	78
1515	101.983	23.6	400.9	1990	8	9584	289	15	282	73
1516	101.567	21.4833	631.9	1990	6	9336	251	11	275	87
1517	101.567	21.4833	631.9	1990	7	9343	245	7	271	89
1518	101.567	21.4833	631.9	1990	8	9352	253	8	280	88
1519	101.85	22.5833	1120.5	1990	6	8826	225	9	242	90
1520	101.85	22.5833	1120.5	1990	7	8831	218	12	238	91
1521	101.85	22.5833	1120.5	1990	8	8843	227	10	237	87
1522	103.383	23.3833	1300.7	1990	6	8638	223	24	216	81
1523	103.383	23.3833	1300.7	1990	7	8640	223	23	216	81
1524	103.383	23.3833	1300.7	1990	8	8655	236	19	206	73
1525	103.683	22.9833	1414.1	1990	6	8534	205	18	216	90
1526	103.683	22.9833	1414.1	1990	7	8538	205	19	216	90
1527	103.683	22.9833	1414.1	1990	8	8551	217	20	210	82
1528	104.25	23.3833	1271.6	1990	6	8675	224	23	218	81
1529	104.25	23.3833	1271.6	1990	7	8678	223	26	221	83
1530	104.25	23.3833	1271.6	1990	8	8692	234	22	209	75
1531	105.067	24.0667	1249.6	1990	6	8697	220	10	215	82
1532	105.067	24.0667	1249.6	1990	7	8698	222	11	223	85
1533	105.067	24.0667	1249.6	1990	8	8713	232	11	213	78
1534	80.0833	32.5	4278.6	1990	6	6052	118	35	44	34
1535	80.0833	32.5	4278.6	1990	7	6043	142	32	62	42
1536	80.0833	32.5	4278.6	1990	8	6070	137	32	58	41
1537	84.4167	32.15	4414.9	1990	6	5947	111	38	38	32
1538	84.4167	32.15	4414.9	1990	7	5945	121	36	65	50
1539	84.4167	32.15	4414.9	1990	8	5972	113	37	56	46
1540	90.0167	31.3833	4700	1990	6	5746	85	43	56	54
1541	90.0167	31.3833	4700	1990	7	5750	86	43	74	68
1542	90.0167	31.3833	4700	1990	8	5775	77	31	68	67
1543	91.1	32.35	4800	1990	6	5758	70	37	54	57
1544	91.1	32.35	4800	1990	7	5763	75	30	73	72
1545	91.1	32.35	4800	1990	8	5788	73	29	65	66
1546	92.0667	31.4833	4507	1990	6	5883	81	31	62	61
1547	92.0667	31.4833	4507	1990	7	5887	90	23	76	69
1548	92.0667	31.4833	4507	1990	8	5914	80	20	71	69
1549	81.25	30.2833	4900	1990	6	6365	131	42	69	49
1550	81.25	30.2833	4900	1990	7	6359	142	43	96	62
1551	81.25	30.2833	4900	1990	8	6385	138	39	92	61
1552	88.6333	30.95	4672	1990	6	5774	96	37	52	47
1553	88.6333	30.95	4672	1990	7	5780	91	30	74	66
1554	88.6333	30.95	4672	1990	8	5805	84	28	70	65
1555	91.1	30.4833	4200	1990	6	6049	107	26	70	58
1556	91.1	30.4833	4200	1990	7	6055	105	23	86	70
1557	91.1	30.4833	4200	1990	8	6081	96	22	87	74
1558	87.6	29.0833	4000	1990	6	6237	158	23	73	44
1559	87.6	29.0833	4000	1990	7	6248	133	14	106	71
1560	87.6	29.0833	4000	1990	8	6276	122	11	98	71
1561	88.8833	29.25	3836	1990	6	6374	147	16	87	57
1562	88.8833	29.25	3836	1990	7	6384	138	11	114	75
1563	88.8833	29.25	3836	1990	8	6411	129	8	107	74
1564	90.1667	29.4333	3809.4	1990	6	6394	149	13	85	55
1565	90.1667	29.4333	3809.4	1990	7	6402	142	12	102	66
1566	90.1667	29.4333	3809.4	1990	8	6429	138	13	97	65
1567	91.1333	29.6667	3648.9	1990	6	6523	153	14	94	58
1568	91.1333	29.6667	3648.9	1990	7	6528	151	13	110	67
1569	91.1333	29.6667	3648.9	1990	8	6558	141	12	105	69
1570	91.7667	29.25	3551.7	1990	6	6600	160	25	93	54
1571	91.7667	29.25	3551.7	1990	7	6604	158	24	107	62
1572	91.7667	29.25	3551.7	1990	8	6631	154	23	103	61
1573	85.9667	28.1833	3810	1990	6	6465	103	56	97	79
1574	85.9667	28.1833	3810	1990	7	6464	108	54	109	85
1575	85.9667	28.1833	3810	1990	8	6490	105	51	103	82
1576	87.0833	28.6333	4300	1990	6	6023	123	26	67	50
1577	87.0833	28.6333	4300	1990	7	6029	123	19	83	61
1578	87.0833	28.6333	4300	1990	8	6055	108	21	81	65
1579	89.6	28.9167	4040	1990	6	6241	131	25	83	59
1580	89.6	28.9167	4040	1990	7	6246	123	16	101	73
1581	89.6	28.9167	4040	1990	8	6272	113	18	95	73
1582	91.95	27.9833	4280.3	1990	6	6021	75	47	80	79
1583	91.95	27.9833	4280.3	1990	7	6026	79	43	87	83
1584	91.95	27.9833	4280.3	1990	8	6048	74	38	83	81
1585	92.4667	28.4167	3860	1990	6	6359	135	27	83	58
1586	92.4667	28.4167	3860	1990	7	6366	132	26	97	66
1587	92.4667	28.4167	3860	1990	8	6390	125	23	92	67
1588	89.0833	27.7333	4300	1990	6	6042	81	36	79	75
1589	89.0833	27.7333	4300	1990	7	6045	80	28	88	83
1590	89.0833	27.7333	4300	1990	8	6067	76	24	84	81
1591	93.7833	31.8833	4022.8	1990	6	6241	97	21	76	65
1592	93.7833	31.8833	4022.8	1990	7	6239	114	20	92	71
1593	93.7833	31.8833	4022.8	1990	8	6267	109	18	86	68
1594	95.6	31.4167	3873.1	1990	6	6366	104	13	81	67
1595	95.6	31.4167	3873.1	1990	7	6362	122	14	92	68
1596	95.6	31.4167	3873.1	1990	8	6391	114	14	90	70
1597	97.1667	31.15	3306	1990	6	6822	132	10	96	66
1598	97.1667	31.15	3306	1990	7	6809	158	8	113	67
1599	97.1667	31.15	3306	1990	8	6843	146	8	112	70
1600	93.2833	30.6667	4488.8	1990	6	5897	72	21	68	70
1601	93.2833	30.6667	4488.8	1990	7	5899	86	13	77	72
1602	93.2833	30.6667	4488.8	1990	8	5924	76	10	75	74
1603	95.7667	29.8667	2736	1990	6	7311	148	14	126	78
1604	95.7667	29.8667	2736	1990	7	7304	167	16	140	77
1605	95.7667	29.8667	2736	1990	8	7333	165	18	133	75
1606	94.3333	29.6667	2991.8	1990	6	7047	146	17	119	74
1607	94.3333	29.6667	2991.8	1990	7	7048	157	14	131	76
1608	94.3333	29.6667	2991.8	1990	8	7074	154	18	127	75
1609	97.8333	29.6667	3780	1990	6	6419	117	16	80	62
1610	97.8333	29.6667	3780	1990	7	6419	132	16	94	65
1611	97.8333	29.6667	3780	1990	8	6446	122	14	91	67
1612	97.4667	28.65	2327.6	1990	6	7658	179	27	143	73
1613	97.4667	28.65	2327.6	1990	7	7656	190	27	157	74
1614	97.4667	28.65	2327.6	1990	8	7681	193	31	153	71
1615	109.783	38.2667	1157	1990	6	8894	212	21	114	49
1616	109.783	38.2667	1157	1990	7	8873	235	26	181	65
1617	109.783	38.2667	1157	1990	8	8921	216	17	154	64
1618	107.583	37.5833	1360.3	1990	6	8574	212	36	90	39
1619	107.583	37.5833	1360.3	1990	7	8557	227	37	153	59
1620	107.583	37.5833	1360.3	1990	8	8602	205	29	144	64
1621	108.167	36.9167	1331.4	1990	6	8675	200	15	118	55
1622	108.167	36.9167	1331.4	1990	7	8657	211	9	188	77
1623	108.167	36.9167	1331.4	1990	8	8701	193	7	170	79
1624	109.233	37.9333	1111	1990	6	8838	220	36	94	39
1625	109.233	37.9333	1111	1990	7	8818	235	36	169	61
1626	109.233	37.9333	1111	1990	8	8866	221	27	140	58
1627	110.217	37.5	929.7	1990	6	9023	229	26	115	45
1628	110.217	37.5	929.7	1990	7	9002	243	28	198	68
1629	110.217	37.5	929.7	1990	8	9052	222	21	181	70
1630	109.5	36.6	958.5	1990	6	8999	214	20	133	56
1631	109.5	36.6	958.5	1990	7	8978	234	14	203	73
1632	109.5	36.6	958.5	1990	8	9026	213	14	182	75
1633	107.8	35.2	1206.5	1990	6	8750	194	22	143	67
1634	107.8	35.2	1206.5	1990	7	8730	221	26	196	76
1635	107.8	35.2	1206.5	1990	8	8772	202	13	187	81
1636	109.5	35.8167	1159.8	1990	6	8797	203	23	136	61
1637	109.5	35.8167	1159.8	1990	7	8776	227	21	198	73
1638	109.5	35.8167	1159.8	1990	8	8820	209	18	179	75
1639	109.067	35.0833	978.9	1990	6	8979	204	22	151	67
1640	109.067	35.0833	978.9	1990	7	8955	236	19	210	74
1641	109.067	35.0833	978.9	1990	8	9000	218	19	190	75
1642	107.133	34.35	612.4	1990	6	9371	235	17	174	63
1643	107.133	34.35	612.4	1990	7	9343	258	14	230	71
1644	107.133	34.35	612.4	1990	8	9393	236	13	215	76
1645	108.217	34.25	447.8	1990	6	9546	236	12	188	68
1646	108.217	34.25	447.8	1990	7	9515	264	14	257	76
1647	108.217	34.25	447.8	1990	8	9566	238	11	240	82
1648	108.933	34.3	397.5	1990	6	9600	243	15	182	64
1649	108.933	34.3	397.5	1990	7	9567	271	17	252	72
1650	108.933	34.3	397.5	1990	8	9619	248	12	236	77
1651	110.083	34.4833	2064.9	1990	6	7918	156	38	103	61
1652	110.083	34.4833	2064.9	1990	7	7909	182	45	152	73
1653	110.083	34.4833	2064.9	1990	8	7943	176	30	135	69
1654	106.15	33.3167	794.2	1990	6	9184	216	19	177	72
1655	106.15	33.3167	794.2	1990	7	9159	234	14	237	84
1656	106.15	33.3167	794.2	1990	8	9198	226	12	223	83
1657	107.033	33.0667	509.5	1990	6	9481	236	8	211	74
1658	107.033	33.0667	509.5	1990	7	9455	254	6	268	83
1659	107.033	33.0667	509.5	1990	8	9491	251	8	254	81
1660	107.983	33.5167	827.2	1990	6	8843	197	24	171	76
1661	107.983	33.5167	827.2	1990	7	8825	218	18	224	86
1662	107.983	33.5167	827.2	1990	8	8858	216	22	207	81
1663	109.967	33.8667	742.2	1990	6	9231	218	17	171	68
1664	109.967	33.8667	742.2	1990	7	9208	248	22	229	75
1665	109.967	33.8667	742.2	1990	8	9246	241	19	204	71
1666	109.15	33.4333	693.7	1990	6	9285	218	12	184	73
1667	109.15	33.4333	693.7	1990	7	9260	248	11	244	80
1668	109.15	33.4333	693.7	1990	8	9298	241	10	228	78
1669	108.267	33.05	484.9	1990	6	9508	232	10	207	76
1670	108.267	33.05	484.9	1990	7	9482	255	10	269	83
1671	108.267	33.05	484.9	1990	8	9518	254	11	256	80
1672	109.033	32.7167	290.8	1990	6	9722	246	10	220	73
1673	109.033	32.7167	290.8	1990	7	9694	274	11	276	77
1674	109.033	32.7167	290.8	1990	8	9730	276	10	263	73
1675	97.0333	41.8	1770.4	1990	6	8195	187	45	56	29
1676	97.0333	41.8	1770.4	1990	7	8184	197	43	89	43
1677	97.0333	41.8	1770.4	1990	8	8216	185	47	61	31
1678	94.6833	40.15	1139	1990	6	8801	237	17	106	38
1679	94.6833	40.15	1139	1990	7	8790	243	17	135	48
1680	94.6833	40.15	1139	1990	8	8820	230	15	112	43
1681	95.7667	40.5333	1170.9	1990	6	8767	230	24	99	37
1682	95.7667	40.5333	1170.9	1990	7	8755	237	18	133	49
1683	95.7667	40.5333	1170.9	1990	8	8787	225	18	109	42
1684	97.0333	40.2667	1526	1990	6	8418	209	28	88	38
1685	97.0333	40.2667	1526	1990	7	8406	220	25	115	46
1686	97.0333	40.2667	1526	1990	8	8438	208	23	93	41
1687	99.5167	40.3	1177.4	1990	6	8759	221	22	103	41
1688	99.5167	40.3	1177.4	1990	7	8743	244	19	131	46
1689	99.5167	40.3	1177.4	1990	8	8780	225	20	112	45
1690	98.9	40	1270.5	1990	6	8673	221	20	104	41
1691	98.9	40	1270.5	1990	7	8658	234	20	131	49
1692	98.9	40	1270.5	1990	8	8695	220	16	115	47
1693	98.4833	39.7667	1477.2	1990	6	8469	207	20	104	44
1694	98.4833	39.7667	1477.2	1990	7	8456	217	18	132	53
1695	98.4833	39.7667	1477.2	1990	8	8491	204	16	115	50
1696	99.8333	39.3667	1332.2	1990	6	8599	207	18	114	50
1697	99.8333	39.3667	1332.2	1990	7	8585	218	18	148	60
1698	99.8333	39.3667	1332.2	1990	8	8615	202	13	147	66
1699	100.433	38.9333	1482.7	1990	6	8461	200	17	106	48
1700	100.433	38.9333	1482.7	1990	7	8449	211	16	138	59
1701	100.433	38.9333	1482.7	1990	8	8483	201	17	133	61
1702	101.083	38.8	1764.6	1990	6	8190	188	24	86	42
1703	101.083	38.8	1764.6	1990	7	8179	199	20	117	54
1704	101.083	38.8	1764.6	1990	8	8211	197	21	110	52
1705	101.967	38.2333	1976.9	1990	6	7990	163	34	90	51
1706	101.967	38.2333	1976.9	1990	7	7979	176	34	122	63
1707	101.967	38.2333	1976.9	1990	8	8012	173	29	110	60
1708	102.667	37.9167	1531.5	1990	6	8414	200	15	110	50
1709	102.667	37.9167	1531.5	1990	7	8400	218	12	143	57
1710	102.667	37.9167	1531.5	1990	8	8435	205	11	135	61
1711	103.083	38.6333	1367.5	1990	6	8576	217	26	90	37
1712	103.083	38.6333	1367.5	1990	7	8562	234	26	127	47
1713	103.083	38.6333	1367.5	1990	8	8597	223	21	120	49
1714	102.867	37.2	3045.1	1990	6	7046	95	44	62	53
1715	102.867	37.2	3045.1	1990	7	7041	116	49	86	64
1716	102.867	37.2	3045.1	1990	8	7068	106	43	85	68
1717	104.05	37.1833	1630.9	1990	6	8317	206	20	90	40
1718	104.05	37.1833	1630.9	1990	7	8302	226	19	128	50
1719	104.05	37.1833	1630.9	1990	8	8341	204	16	131	59
1720	103.883	36.05	1517.2	1990	6	8432	210	12	109	47
1721	103.883	36.05	1517.2	1990	7	8412	235	14	144	53
1722	103.883	36.05	1517.2	1990	8	8453	210	8	151	64
1723	104.683	36.5667	1398.2	1990	6	8549	205	12	121	53
1724	104.683	36.5667	1398.2	1990	7	8530	228	12	160	61
1725	104.683	36.5667	1398.2	1990	8	8572	201	8	166	73
1726	104.15	35.8667	1874.4	1990	6	8080	166	20	110	61
1727	104.15	35.8667	1874.4	1990	7	8065	192	19	142	66
1728	104.15	35.8667	1874.4	1990	8	8100	182	16	136	68
1729	103.183	35.5833	1917.2	1990	6	8050	163	11	123	69
1730	103.183	35.5833	1917.2	1990	7	8034	187	10	154	73
1731	103.183	35.5833	1917.2	1990	8	8069	178	10	145	74
1732	103.85	35.35	1893.8	1990	6	8077	161	11	123	70
1733	103.85	35.35	1893.8	1990	7	8061	191	11	151	71
1734	103.85	35.35	1893.8	1990	8	8096	181	11	146	73
1735	105.083	35.6833	2012.2	1990	6	7963	171	29	99	54
1736	105.083	35.6833	2012.2	1990	7	7950	185	29	141	69
1737	105.083	35.6833	2012.2	1990	8	7984	177	25	131	69
1738	105	35.3833	2450.6	1990	6	7558	133	46	91	62
1739	105	35.3833	2450.6	1990	7	7548	150	52	130	78
1740	105	35.3833	2450.6	1990	8	7579	145	50	117	74
1741	107.3	36.5833	1255.6	1990	6	8691	207	16	117	52
1742	107.3	36.5833	1255.6	1990	7	8673	219	16	180	71
1743	107.3	36.5833	1255.6	1990	8	8717	202	12	169	74
1744	106.667	35.55	1346.6	1990	6	8603	191	16	130	62
1745	106.667	35.55	1346.6	1990	7	8585	214	18	180	72
1746	106.667	35.55	1346.6	1990	8	8627	198	15	168	75
1747	107.633	35.7333	1421	1990	6	8528	191	21	126	60
1748	107.633	35.7333	1421	1990	7	8510	213	23	178	73
1749	107.633	35.7333	1421	1990	8	8551	198	18	169	76
1750	102.083	34	3471.4	1990	6	6688	88	24	73	67
1751	102.083	34	3471.4	1990	7	6685	112	21	96	73
1752	102.083	34	3471.4	1990	8	6712	107	17	90	72
1753	102.9	35	2910	1990	6	7161	106	17	83	69
1754	102.9	35	2910	1990	7	7154	132	16	108	74
1755	102.9	35	2910	1990	8	7183	126	15	104	74
1756	104.017	34.4333	2315	1990	6	7685	135	14	109	73
1757	104.017	34.4333	2315	1990	7	7672	162	12	141	78
1758	104.017	34.4333	2315	1990	8	7705	155	13	128	76
1759	104.917	33.4	1079.1	1990	6	8877	227	18	157	60
1760	104.917	33.4	1079.1	1990	7	8852	245	16	199	67
1761	104.917	33.4	1079.1	1990	8	8890	236	14	185	67
1762	105.75	34.5833	1141.7	1990	6	8811	204	10	153	67
1763	105.75	34.5833	1141.7	1990	7	8789	227	10	197	73
1764	105.75	34.5833	1141.7	1990	8	8829	213	9	184	76
1765	90.85	38.25	2944.8	1990	6	7133	145	33	43	28
1766	90.85	38.25	2944.8	1990	7	7122	162	35	57	35
1767	90.85	38.25	2944.8	1990	8	7149	157	31	46	29
1768	93.3333	38.75	2770	1990	6	7286	153	47	40	25
1769	93.3333	38.75	2770	1990	7	7275	166	46	60	35
1770	93.3333	38.75	2770	1990	8	7304	160	43	49	30
1771	98.4167	38.8	3367	1990	6	6769	84	32	51	50
1772	98.4167	38.8	3367	1990	7	6768	98	26	74	64
1773	98.4167	38.8	3367	1990	8	6792	91	20	66	62
1774	99.5833	38.4167	8320	1990	6	6819	67	28	58	63
1775	99.5833	38.4167	8320	1990	7	6816	88	27	79	73
1776	99.5833	38.4167	8320	1990	8	6839	81	24	72	70
1777	100.25	38.1833	2787.4	1990	6	7272	107	29	71	59
1778	100.25	38.1833	2787.4	1990	7	7265	122	22	95	69
1779	100.25	38.1833	2787.4	1990	8	7291	119	23	88	66
1780	93.6833	36.8	2767	1990	6	7278	159	49	40	24
1781	93.6833	36.8	2767	1990	7	7267	170	47	61	36
1782	93.6833	36.8	2767	1990	8	7296	157	39	53	34
1783	95.3667	37.85	3173.2	1990	6	6924	132	31	40	29
1784	95.3667	37.85	3173.2	1990	7	6918	150	27	60	38
1785	95.3667	37.85	3173.2	1990	8	6948	137	23	48	34
1786	97.3667	37.3667	2981.5	1990	6	7083	151	26	52	32
1787	97.3667	37.3667	2981.5	1990	7	7079	162	21	80	48
1788	97.3667	37.3667	2981.5	1990	8	7107	156	18	69	42
1789	100.133	37.3333	8301.5	1990	6	6819	85	34	61	58
1790	100.133	37.3333	8301.5	1990	7	6814	112	35	82	63
1791	100.133	37.3333	8301.5	1990	8	6839	109	32	74	60
1792	101.617	37.3833	7850	1990	6	7191	96	24	76	67
1793	101.617	37.3833	7850	1990	7	7183	121	21	101	73
1794	101.617	37.3833	7850	1990	8	7210	113	19	94	73
1795	94.9	36.4167	2807.6	1990	6	7239	164	39	43	24
1796	94.9	36.4167	2807.6	1990	7	7230	174	37	65	36
1797	94.9	36.4167	2807.6	1990	8	7259	168	29	57	32
1798	96.4167	36.4333	2790.4	1990	6	7247	160	40	56	32
1799	96.4167	36.4333	2790.4	1990	7	7239	170	34	83	46
1800	96.4167	36.4333	2790.4	1990	8	7270	160	28	68	40
1801	98.1	36.3	3191.1	1990	6	6913	132	21	51	36
1802	98.1	36.3	3191.1	1990	7	6909	145	18	79	51
1803	98.1	36.3	3191.1	1990	8	6937	141	17	66	45
1804	99.0833	36.7833	3087.6	1990	6	6995	122	32	57	43
1805	99.0833	36.7833	3087.6	1990	7	6989	144	34	81	53
1806	99.0833	36.7833	3087.6	1990	8	7016	136	30	70	49
1807	100.617	36.2667	2835	1990	6	7213	137	20	72	48
1808	100.617	36.2667	2835	1990	7	7204	163	21	97	55
1809	100.617	36.2667	2835	1990	8	7233	153	14	93	57
1810	101.75	36.7167	2295.2	1990	6	7737	159	14	87	52
1811	101.75	36.7167	2295.2	1990	7	7724	181	15	118	60
1812	101.75	36.7167	2295.2	1990	8	7756	172	16	113	61
1813	101.433	36.0333	2237.1	1990	6	7748	162	23	96	55
1814	101.433	36.0333	2237.1	1990	7	7733	184	20	129	64
1815	101.433	36.0333	2237.1	1990	8	7764	183	20	122	62
1816	102.85	36.3167	1813.9	1990	6	8142	178	11	110	57
1817	102.85	36.3167	1813.9	1990	7	8125	203	10	145	64
1818	102.85	36.3167	1813.9	1990	8	8163	187	9	143	69
1819	93.0833	35.2167	4612.2	1990	6	5818	29	36	45	62
1820	93.0833	35.2167	4612.2	1990	7	5816	56	41	58	67
1821	93.0833	35.2167	4612.2	1990	8	5841	50	31	53	65
1822	99.9833	35.5833	3323.2	1990	6	6821	103	22	63	53
1823	99.9833	35.5833	3323.2	1990	7	6816	127	19	90	64
1824	99.9833	35.5833	3323.2	1990	8	6844	118	17	82	63
1825	100.65	35.2667	3289.4	1990	6	6835	93	25	71	64
1826	100.65	35.2667	3289.4	1990	7	6829	120	26	93	69
1827	100.65	35.2667	3289.4	1990	8	6857	107	21	85	71
1828	101.467	35.0333	3662.8	1990	6	6533	62	29	64	71
1829	101.467	35.0333	3662.8	1990	7	6532	90	32	84	75
1830	101.467	35.0333	3662.8	1990	8	6557	83	26	77	73
1831	92.4333	34.2167	4533.1	1990	6	5878	50	39	53	64
1832	92.4333	34.2167	4533.1	1990	7	5875	78	43	63	63
1833	92.4333	34.2167	4533.1	1990	8	5900	71	34	58	62
1834	95.6	33.85	4179	1990	6	6137	60	18	61	68
1835	95.6	33.85	4179	1990	7	6131	92	20	77	69
1836	95.6	33.85	4179	1990	8	6157	82	13	73	70
1837	95.3	32.9	4066.4	1990	6	6217	80	11	68	67
1838	95.3	32.9	4066.4	1990	7	6211	108	14	88	71
1839	95.3	32.9	4066.4	1990	8	6239	101	12	82	70
1840	95.7833	34.1333	4175	1990	6	6117	57	25	56	64
1841	95.7833	34.1333	4175	1990	7	6112	88	24	72	65
1842	95.7833	34.1333	4175	1990	8	6139	78	19	65	65
1843	97.0167	33.0167	3681.2	1990	6	6517	102	9	76	64
1844	97.0167	33.0167	3681.2	1990	7	6508	126	8	98	70
1845	97.0167	33.0167	3681.2	1990	8	6537	119	8	92	69
1846	98.2167	34.9167	4272.3	1990	6	6068	47	32	42	51
1847	98.2167	34.9167	4272.3	1990	7	6069	73	36	64	65
1848	98.2167	34.9167	4272.3	1990	8	6094	66	30	59	63
1849	97.1333	33.8	4415.4	1990	6	5962	36	25	54	71
1850	97.1333	33.8	4415.4	1990	7	5960	64	31	72	76
1851	97.1333	33.8	4415.4	1990	8	5986	55	24	62	72
1852	99.2	34.2667	4211.1	1990	6	6117	48	30	54	65
1853	99.2	34.2667	4211.1	1990	7	6117	71	36	72	73
1854	99.2	34.2667	4211.1	1990	8	6143	65	28	66	70
1855	99.65	33.75	3967.5	1990	6	6300	66	21	61	65
1856	99.65	33.75	3967.5	1990	7	6298	93	24	83	73
1857	99.65	33.75	3967.5	1990	8	6324	84	17	76	71
1858	101.6	34.7333	8500	1990	6	6652	74	25	69	70
1859	101.6	34.7333	8500	1990	7	6649	101	25	89	74
1860	101.6	34.7333	8500	1990	8	6675	93	23	82	73
1861	101.483	33.4333	3628.5	1990	6	6560	75	21	73	73
1862	101.483	33.4333	3628.5	1990	7	6557	103	17	93	76
1863	101.483	33.4333	3628.5	1990	8	6585	98	18	86	74
1864	96.4833	32.2	3643.7	1990	6	6538	106	15	84	68
1865	96.4833	32.2	3643.7	1990	7	6530	129	13	101	71
1866	96.4833	32.2	3643.7	1990	8	6560	124	12	98	71
1867	100.75	32.9333	8530	1990	6	6649	97	13	78	68
1868	100.75	32.9333	8530	1990	7	6645	118	12	102	75
1869	100.75	32.9333	8530	1990	8	6674	110	12	96	76
1870	106.767	39.2167	1092.5	1990	6	8849	219	32	103	42
1871	106.767	39.2167	1092.5	1990	7	8827	242	32	161	56
1872	106.767	39.2167	1092.5	1990	8	8876	217	28	150	61
1873	106.217	38.4833	1111.4	1990	6	8830	217	23	128	51
1874	106.217	38.4833	1111.4	1990	7	8810	235	19	187	67
1875	106.217	38.4833	1111.4	1990	8	8857	215	17	172	70
1876	106.7	38.8	1101.6	1990	6	8838	220	21	112	44
1877	106.7	38.8	1101.6	1990	7	8817	243	22	167	58
1878	106.7	38.8	1101.6	1990	8	8865	220	17	157	63
1879	105.183	37.5333	1225.7	1990	6	8714	212	16	126	52
1880	105.183	37.5333	1225.7	1990	7	8695	227	17	172	64
1881	105.183	37.5333	1225.7	1990	8	8740	204	16	166	72
1882	105.683	37.4833	1183.4	1990	6	8754	219	32	119	48
1883	105.683	37.4833	1183.4	1990	7	8735	237	34	169	60
1884	105.683	37.4833	1183.4	1990	8	8780	215	26	165	68
1885	107.383	37.8	1349.3	1990	6	8593	216	25	92	39
1886	107.383	37.8	1349.3	1990	7	8575	232	27	153	57
1887	107.383	37.8	1349.3	1990	8	8620	210	22	138	60
1888	105.65	36.5667	1854.2	1990	6	8103	189	35	87	42
1889	105.65	36.5667	1854.2	1990	7	8094	204	31	128	56
1890	105.65	36.5667	1854.2	1990	8	8131	188	30	126	62
1891	105.9	36.9667	1339.3	1990	6	8603	217	28	94	40
1892	105.9	36.9667	1339.3	1990	7	8585	233	28	148	56
1893	105.9	36.9667	1339.3	1990	8	8628	212	24	147	63
1894	106.267	36	1753	1990	6	8205	175	26	109	57
1895	106.267	36	1753	1990	7	8191	192	22	151	71
1896	106.267	36	1753	1990	8	8228	180	24	141	72
1897	105.717	35.9667	1916.5	1990	6	8046	154	19	106	64
1898	105.717	35.9667	1916.5	1990	7	8033	176	16	147	75
1899	105.717	35.9667	1916.5	1990	8	8068	169	17	138	75
1900	86.4	48.05	532.6	1990	6	9462	220	42	117	46
1901	86.4	48.05	532.6	1990	7	9447	220	25	153	61
1902	86.4	48.05	532.6	1990	8	9491	195	28	125	58
1903	85.8667	47.4333	984.1	1990	6	8990	208	57	83	35
1904	85.8667	47.4333	984.1	1990	7	8973	199	32	122	55
1905	85.8667	47.4333	984.1	1990	8	9010	178	36	103	53
1906	87.4667	47.1167	500.9	1990	6	9498	238	33	110	39
1907	87.4667	47.1167	500.9	1990	7	9484	226	16	160	61
1908	87.4667	47.1167	500.9	1990	8	9527	199	20	136	61
1909	88.0833	47.7333	735.3	1990	6	9239	216	27	106	43
1910	88.0833	47.7333	735.3	1990	7	9227	211	17	142	59
1911	88.0833	47.7333	735.3	1990	8	9268	190	20	115	54
1912	89.5167	46.9833	807.5	1990	6	9158	225	35	84	33
1913	89.5167	46.9833	807.5	1990	7	9148	218	26	126	52
1914	89.5167	46.9833	807.5	1990	8	9187	199	26	95	45
1915	83	46.7333	534.9	1990	6	9473	229	22	120	46
1916	83	46.7333	534.9	1990	7	9454	216	19	155	63
1917	83	46.7333	534.9	1990	8	9489	208	21	121	53
1918	85.7167	46.7833	1291.6	1990	6	8667	201	36	76	35
1919	85.7167	46.7833	1291.6	1990	7	8656	187	24	109	53
1920	85.7167	46.7833	1291.6	1990	8	8687	170	24	92	50
1921	90.3833	46.6667	1218.2	1990	6	8729	188	21	89	43
1922	90.3833	46.6667	1218.2	1990	7	8718	182	19	120	60
1923	90.3833	46.6667	1218.2	1990	8	8753	165	19	93	53
1924	82.5667	45.1833	336.1	1990	6	9741	283	84	88	24
1925	82.5667	45.1833	336.1	1990	7	9725	273	71	126	37
1926	82.5667	45.1833	336.1	1990	8	9763	260	75	110	35
1927	83.6	45.9333	1077.8	1990	6	8904	216	40	82	33
1928	83.6	45.9333	1077.8	1990	7	8888	199	32	121	54
1929	83.6	45.9333	1077.8	1990	8	8917	195	34	95	44
1930	84.85	45.6167	449.5	1990	6	9573	286	46	87	24
1931	84.85	45.6167	449.5	1990	7	9560	268	30	132	40
1932	84.85	45.6167	449.5	1990	8	9598	258	29	113	36
1933	90.5333	45.3667	1653.7	1990	6	8307	177	52	68	35
1934	90.5333	45.3667	1653.7	1990	7	8297	168	39	99	55
1935	90.5333	45.3667	1653.7	1990	8	8327	158	41	75	45
1936	81.0167	44.9667	1357.8	1990	6	8615	199	25	97	45
1937	81.0167	44.9667	1357.8	1990	7	8598	187	22	115	56
1938	81.0167	44.9667	1357.8	1990	8	8627	180	22	103	53
1939	82.9	44.6167	320.1	1990	6	9711	255	15	137	44
1940	82.9	44.6167	320.1	1990	7	9691	248	13	171	57
1941	82.9	44.6167	320.1	1990	8	9729	230	12	154	56
1942	84.6667	44.4333	478.7	1990	6	9533	267	22	121	37
1943	84.6667	44.4333	478.7	1990	7	9516	261	20	149	46
1944	84.6667	44.4333	478.7	1990	8	9552	245	16	135	46
1945	86.05	44.3167	442.9	1990	6	9571	255	20	131	43
1946	86.05	44.3167	442.9	1990	7	9554	252	16	157	52
1947	86.05	44.3167	442.9	1990	8	9589	237	16	136	50
1948	87.5333	44.2	440.5	1990	6	9567	252	22	119	42
1949	87.5333	44.2	440.5	1990	7	9552	254	22	144	49
1950	87.5333	44.2	440.5	1990	8	9587	239	18	111	42
1951	89.5667	44.0167	793.5	1990	6	9189	225	32	115	46
1952	89.5667	44.0167	793.5	1990	7	9177	222	29	140	57
1953	89.5667	44.0167	793.5	1990	8	9208	219	30	104	44
1954	81.3333	43.95	662.5	1990	6	9334	235	14	140	52
1955	81.3333	43.95	662.5	1990	7	9325	225	15	153	59
1956	81.3333	43.95	662.5	1990	8	9352	221	12	138	55
1957	81.1333	43.15	1851	1990	6	8144	157	25	101	58
1958	81.1333	43.15	1851	1990	7	8134	144	26	108	68
1959	81.1333	43.15	1851	1990	8	8154	152	27	97	59
1960	87.65	43.7833	935	1990	6	9064	236	29	97	36
1961	87.65	43.7833	935	1990	7	9048	231	28	126	48
1962	87.65	43.7833	935	1990	8	9078	226	28	99	38
1963	86.3	42.7333	1739	1990	6	8273	195	23	82	40
1964	86.3	42.7333	1739	1990	7	8264	177	22	103	55
1965	86.3	42.7333	1739	1990	8	8287	183	25	85	44
1966	88.3167	43.35	1103.5	1990	6	8859	210	61	97	41
1967	88.3167	43.35	1103.5	1990	7	8846	209	52	124	53
1968	88.3167	43.35	1103.5	1990	8	8876	208	49	90	40
1969	91.7333	43.2167	721.4	1990	6	9087	263	79	73	23
1970	91.7333	43.2167	721.4	1990	7	9076	254	66	108	36
1971	91.7333	43.2167	721.4	1990	8	9108	250	63	79	27
1972	88.2167	42.2333	922.4	1990	6	9027	263	31	80	26
1973	88.2167	42.2333	922.4	1990	7	9021	246	30	127	46
1974	88.2167	42.2333	922.4	1990	8	9047	251	30	97	35
1975	84.15	43.0333	2458	1990	6	7584	110	32	74	60
1976	84.15	43.0333	2458	1990	7	7573	101	29	83	70
1977	84.15	43.0333	2458	1990	8	7589	100	31	69	60
1978	86.5667	42.0833	1055.3	1990	6	8894	239	13	128	46
1979	86.5667	42.0833	1055.3	1990	7	8889	220	12	150	60
1980	86.5667	42.0833	1055.3	1990	8	8914	219	11	133	54
1981	89.2	42.9333	34.5	1990	6	9976	325	17	115	25
1982	89.2	42.9333	34.5	1990	7	9970	312	13	164	39
1983	89.2	42.9333	34.5	1990	8	10001	302	12	140	35
1984	80.2333	41.1667	1103.8	1990	6	8837	247	17	133	46
1985	80.2333	41.1667	1103.8	1990	7	8831	228	15	156	59
1986	80.2333	41.1667	1103.8	1990	8	8853	235	14	152	56
1987	81.9	41.7833	1229.2	1990	6	8725	225	11	132	52
1988	81.9	41.7833	1229.2	1990	7	8717	205	8	145	64
1989	81.9	41.7833	1229.2	1990	8	8739	213	6	141	59
1990	84.25	41.7833	976.1	1990	6	8971	258	11	114	37
1991	84.25	41.7833	976.1	1990	7	8967	239	11	138	50
1992	84.25	41.7833	976.1	1990	8	8990	241	13	128	46
1993	82.9667	41.7167	1081.9	1990	6	8865	260	24	105	33
1994	82.9667	41.7167	1081.9	1990	7	8861	239	22	129	47
1995	82.9667	41.7167	1081.9	1990	8	8882	244	22	120	42
1996	86.1333	41.75	931.5	1990	6	9015	271	22	112	32
1997	86.1333	41.75	931.5	1990	7	9011	250	23	141	48
1998	86.1333	41.75	931.5	1990	8	9036	251	22	134	44
1999	75.4	40.5167	3504.4	1990	6	6688	76	41	46	48
[truncated: 47 more rows]

## Sheet: Year 2005
No.	Longitude	Latitude	Elevation（m）	Year	Month	Air pressure(0.1hPa)	Air temperature(℃)	Wind speed(0.1m/s)	Water vapor pressure(0.1m/s)	Ralatively Humidity(%)
1	116.867	40.3833	71.8	2005	6	9941	241	17	194	67
2	116.867	40.3833	71.8	2005	7	9963	266	16	242	71
3	116.867	40.3833	71.8	2005	8	9998	246	16	242	79
4	116.467	39.8	31.3	2005	6	9979	256	24	187	60
5	116.467	39.8	31.3	2005	7	10000	279	22	236	66
6	116.467	39.8	31.3	2005	8	10036	260	19	245	73
7	117.067	39.0833	2.5	2005	6	10013	257	25	206	65
8	117.067	39.0833	2.5	2005	7	10033	278	21	263	72
9	117.067	39.0833	2.5	2005	8	10070	257	17	258	78
10	117.717	39.05	4.8	2005	6	10016	249	41	224	72
11	117.717	39.05	4.8	2005	7	10036	283	34	280	74
12	117.717	39.05	4.8	2005	8	10070	264	28	272	79
13	118.417	38.45	30.3	2005	6	9988	225	56	204	75
14	118.417	38.45	30.3	2005	7	10013	266	46	272	79
15	118.417	38.45	30.3	2005	8	10039	259	55	253	75
16	114.7	41.15	1393.3	2005	6	8527	182	33	107	55
17	114.7	41.15	1393.3	2005	7	8559	200	28	143	64
18	114.7	41.15	1393.3	2005	8	8580	182	22	150	73
19	114.567	39.8333	909.5	2005	6	9022	229	21	122	48
20	114.567	39.8333	909.5	2005	7	9050	243	20	166	58
21	114.567	39.8333	909.5	2005	8	9075	218	17	173	68
22	114.417	38.0333	81	2005	6	9914	278	14	173	50
23	114.417	38.0333	81	2005	7	9937	287	14	232	62
24	114.417	38.0333	81	2005	8	9976	259	12	236	70
25	114.5	37.0667	77.3	2005	6	9922	285	20	182	50
26	114.5	37.0667	77.3	2005	7	9946	286	18	255	67
27	114.5	37.0667	77.3	2005	8	9982	264	17	239	70
28	116.633	41.2167	661.2	2005	6	9284	204	19	142	63
29	116.633	41.2167	661.2	2005	7	9311	234	17	179	65
30	116.633	41.2167	661.2	2005	8	9342	210	14	186	75
31	117.75	41.9333	842.8	2005	6	9086	191	17	139	66
32	117.75	41.9333	842.8	2005	7	9114	220	17	172	68
33	117.75	41.9333	842.8	2005	8	9147	197	14	177	78
34	114.883	40.7833	724.2	2005	6	9214	230	22	126	49
35	114.883	40.7833	724.2	2005	7	9242	249	22	168	55
36	114.883	40.7833	724.2	2005	8	9270	226	20	174	64
37	115.5	40.4	536.8	2005	6	9416	239	24	150	54
38	115.5	40.4	536.8	2005	7	9442	260	22	190	59
39	115.5	40.4	536.8	2005	8	9473	234	17	202	71
40	117.95	40.9833	385.9	2005	6	9584	208	16	177	75
41	117.95	40.9833	385.9	2005	7	9607	239	13	216	75
42	117.95	40.9833	385.9	2005	8	9641	217	11	215	84
43	117.95	40.2	54.9	2005	6	9957	238	17	203	71
44	117.95	40.2	54.9	2005	7	9977	267	16	247	72
45	117.95	40.2	54.9	2005	8	10010	250	14	242	77
46	118.95	40.4	227.5	2005	6	9765	215	13	193	77
47	118.95	40.4	227.5	2005	7	9785	249	13	238	77
48	118.95	40.4	227.5	2005	8	9817	230	12	226	81
49	119.517	39.85	2.4	2005	6	10023	213	23	208	82
50	119.517	39.85	2.4	2005	7	10039	256	19	261	80
51	119.517	39.85	2.4	2005	8	10070	244	19	252	82
52	116.383	39.1167	9	2005	6	10006	262	22	190	59
53	116.383	39.1167	9	2005	7	10027	279	20	250	69
54	116.383	39.1167	9	2005	8	10063	258	18	249	75
55	118.15	39.6667	27.8	2005	6	9990	244	21	192	64
56	118.15	39.6667	27.8	2005	7	10010	274	20	242	68
57	118.15	39.6667	27.8	2005	8	10043	256	17	244	74
58	118.883	39.4333	10.5	2005	6	10016	229	25	205	74
59	118.883	39.4333	10.5	2005	7	10034	265	22	260	76
60	118.883	39.4333	10.5	2005	8	10066	252	20	252	78
61	115.517	38.85	17.2	2005	6	9992	268	17	184	56
62	115.517	38.85	17.2	2005	7	10014	286	18	234	63
63	115.517	38.85	17.2	2005	8	10051	262	15	243	72
64	115.733	38.2333	19	2005	6	9989	267	24	186	57
65	115.733	38.2333	19	2005	7	10012	277	19	264	73
66	115.733	38.2333	19	2005	8	10049	250	17	255	81
67	116.55	38.0833	13.2	2005	6	10001	274	30	183	54
68	116.55	38.0833	13.2	2005	7	10022	283	22	267	72
69	116.55	38.0833	13.2	2005	8	10056	256	21	256	78
70	117.35	38.3667	6.6	2005	6	10012	267	32	189	57
71	117.35	38.3667	6.6	2005	7	10032	283	26	258	69
72	117.35	38.3667	6.6	2005	8	10067	259	25	258	77
73	115.383	37.3667	27.4	2005	6	9981	279	31	187	54
74	115.383	37.3667	27.4	2005	7	10005	277	24	276	75
75	115.383	37.3667	27.4	2005	8	10040	255	22	254	78
76	112.45	40	1345.8	2005	6	8575	199	20	99	48
77	112.45	40	1345.8	2005	7	8604	210	19	147	62
78	112.45	40	1345.8	2005	8	8624	185	13	154	74
79	113.333	40.1	1067.2	2005	6	8856	224	28	108	44
80	113.333	40.1	1067.2	2005	7	8885	235	28	159	58
81	113.333	40.1	1067.2	2005	8	8908	211	20	170	70
82	111.15	39.3833	861.5	2005	6	9076	240	15	115	44
83	111.15	39.3833	861.5	2005	7	9098	249	14	171	58
84	111.15	39.3833	861.5	2005	8	9123	219	9	183	72
85	113.517	38.95	2208.3	2005	6	7764	138	48	88	58
86	113.517	38.95	2208.3	2005	7	7792	152	38	121	71
87	113.517	38.95	2208.3	2005	8	7804	126	40	120	81
88	111.817	38.9167	1401	2005	6	8530	208	28	89	41
89	111.817	38.9167	1401	2005	7	8554	212	20	140	60
90	111.817	38.9167	1401	2005	8	8573	184	16	147	71
91	111.133	38.4667	1012.6	2005	6	8922	239	26	107	40
92	111.133	38.4667	1012.6	2005	7	8942	251	24	158	52
93	111.133	38.4667	1012.6	2005	8	8966	222	22	166	64
94	112.717	38.7333	828.2	2005	6	9110	242	15	137	50
95	112.717	38.7333	828.2	2005	7	9135	252	14	194	64
96	112.717	38.7333	828.2	2005	8	9161	226	12	199	74
97	111.1	37.5	950.8	2005	6	8986	247	25	107	39
98	111.1	37.5	950.8	2005	7	9004	260	21	168	54
99	111.1	37.5	950.8	2005	8	9030	227	20	166	62
100	112.55	37.7833	778.3	2005	6	9167	245	22	137	49
101	112.55	37.7833	778.3	2005	7	9189	255	20	194	62
102	112.55	37.7833	778.3	2005	8	9217	226	19	187	69
103	113.55	37.85	741.9	2005	6	9200	249	15	136	48
104	113.55	37.85	741.9	2005	7	9225	254	12	200	65
105	113.55	37.85	741.9	2005	8	9252	228	10	199	72
106	112.983	37.0667	1041.4	2005	6	8893	224	21	130	53
107	112.983	37.0667	1041.4	2005	7	8913	235	19	181	66
108	112.983	37.0667	1041.4	2005	8	8937	205	19	177	75
109	110.95	36.7	1052.7	2005	6	8884	231	18	119	48
110	110.95	36.7	1052.7	2005	7	8901	243	18	178	62
111	110.95	36.7	1052.7	2005	8	8925	213	15	171	69
112	111.917	37.0333	743.9	2005	6	9205	249	20	144	51
113	111.917	37.0333	743.9	2005	7	9225	252	15	210	69
114	111.917	37.0333	743.9	2005	8	9254	224	16	197	74
115	111.5	36.0667	449.5	2005	6	9515	269	16	159	50
116	111.5	36.0667	449.5	2005	7	9531	278	17	224	62
117	111.5	36.0667	449.5	2005	8	9563	252	15	207	66
118	113.067	36.05	991.8	2005	6	8946	232	20	136	52
119	113.067	36.05	991.8	2005	7	8967	233	16	195	71
120	113.067	36.05	991.8	2005	8	8991	204	16	186	78
121	111.05	35.05	365	2005	6	9608	275	19	174	51
122	111.05	35.05	365	2005	7	9626	277	22	236	66
123	111.05	35.05	365	2005	8	9657	251	19	213	69
124	111.367	35.65	433.8	2005	6	9530	264	22	176	56
125	111.367	35.65	433.8	2005	7	9548	273	22	251	72
126	111.367	35.65	433.8	2005	8	9579	247	20	230	76
127	112.4	35.4833	659.5	2005	6	9294	252	15	152	52
128	112.4	35.4833	659.5	2005	7	9312	256	16	220	69
129	112.4	35.4833	659.5	2005	8	9340	228	11	205	75
130	120.183	50.25	581.4	2005	6	9360	182	20	120	60
131	120.183	50.25	581.4	2005	7	9396	204	17	170	73
132	120.183	50.25	581.4	2005	8	9427	181	20	135	65
133	121.683	50.4833	732.6	2005	6	9189	146	23	116	72
134	121.683	50.4833	732.6	2005	7	9226	173	19	158	82
135	121.683	50.4833	732.6	2005	8	9252	144	21	120	74
136	117.433	49.5667	661.7	2005	6	9262	191	35	108	52
137	117.433	49.5667	661.7	2005	7	9299	212	32	150	62
138	117.433	49.5667	661.7	2005	8	9329	201	33	109	47
139	119.75	49.2167	610.2	2005	6	9318	191	20	115	55
140	119.75	49.2167	610.2	2005	7	9351	206	19	170	72
141	119.75	49.2167	610.2	2005	8	9386	194	20	129	58
142	123.717	49.2	286.1	2005	6	9687	188	15	140	67
143	123.717	49.2	286.1	2005	7	9718	206	14	189	79
144	123.717	49.2	286.1	2005	8	9751	188	11	162	74
145	116.817	48.6667	554.2	2005	6	9378	209	30	103	45
146	116.817	48.6667	554.2	2005	7	9414	234	29	147	55
147	116.817	48.6667	554.2	2005	8	9447	224	26	106	40
148	118.267	48.2167	642	2005	6	9283	204	25	104	46
149	118.267	48.2167	642	2005	7	9315	224	23	162	63
150	118.267	48.2167	642	2005	8	9353	214	23	118	48
151	121.917	48.7667	739.7	2005	6	9184	159	26	119	68
152	121.917	48.7667	739.7	2005	7	9217	182	23	171	83
153	121.917	48.7667	739.7	2005	8	9250	165	23	140	74
154	122.733	48	306.5	2005	6	9657	195	19	141	65
155	122.733	48	306.5	2005	7	9684	212	20	195	78
156	122.733	48	306.5	2005	8	9724	205	17	162	67
157	119.933	47.1667	997.2	2005	6	8911	151	20	108	65
158	119.933	47.1667	997.2	2005	7	8942	176	16	160	81
159	119.933	47.1667	997.2	2005	8	8982	154	18	128	74
160	121.217	46.6	499.7	2005	6	9443	186	23	130	64
161	121.217	46.6	499.7	2005	7	9470	208	20	192	79
162	121.217	46.6	499.7	2005	8	9516	187	21	156	73
163	122.05	46.0833	274.7	2005	6	9697	213	20	143	60
164	122.05	46.0833	274.7	2005	7	9720	226	20	206	76
165	122.05	46.0833	274.7	2005	8	9768	218	16	170	65
166	116.967	45.5167	838.9	2005	6	9085	203	22	96	44
167	116.967	45.5167	838.9	2005	7	9120	226	23	155	60
168	116.967	45.5167	838.9	2005	8	9154	214	19	117	49
169	101.067	41.95	940.5	2005	6	8981	266	36	59	18
170	101.067	41.95	940.5	2005	7	8987	298	31	91	24
171	101.067	41.95	940.5	2005	8	9012	255	31	103	34
172	102.367	41.3667	960	2005	6	8968	276	50	55	16
173	102.367	41.3667	960	2005	7	8977	306	54	87	22
174	102.367	41.3667	960	2005	8	8998	260	49	99	33
175	104.8	40.1667	1323.9	2005	6	8599	238	42	61	23
176	104.8	40.1667	1323.9	2005	7	8615	254	35	108	37
177	104.8	40.1667	1323.9	2005	8	8629	223	37	119	48
178	101.683	39.2167	1510.1	2005	6	8425	240	30	63	23
179	101.683	39.2167	1510.1	2005	7	8433	252	39	107	37
180	101.683	39.2167	1510.1	2005	8	8441	229	41	107	42
181	111.967	43.65	964.7	2005	6	8946	231	38	74	29
182	111.967	43.65	964.7	2005	7	8978	257	31	116	39
183	111.967	43.65	964.7	2005	8	9001	239	26	107	39
184	114.15	44.6167	1181.6	2005	6	8729	191	38	78	38
185	114.15	44.6167	1181.6	2005	7	8765	216	26	127	53
186	114.15	44.6167	1181.6	2005	8	8790	208	21	104	45
187	110.133	42.5333	1225.2	2005	6	8689	227	42	62	24
188	110.133	42.5333	1225.2	2005	7	8719	250	36	101	35
189	110.133	42.5333	1225.2	2005	8	8740	225	29	110	43
190	114.95	44.0167	1126.1	2005	6	8791	195	37	86	41
191	114.95	44.0167	1126.1	2005	7	8826	220	30	137	55
192	114.95	44.0167	1126.1	2005	8	8852	210	23	116	48
193	113.633	43.8667	1036.7	2005	6	8876	212	43	77	33
194	113.633	43.8667	1036.7	2005	7	8910	240	33	125	46
195	113.633	43.8667	1036.7	2005	8	8934	231	28	108	41
196	106.4	41.4	1509.6	2005	6	8417	223	50	55	22
197	106.4	41.4	1509.6	2005	7	8441	244	54	94	33
198	106.4	41.4	1509.6	2005	8	8454	211	46	108	45
199	112.9	42.4	1150.8	2005	6	8762	221	43	74	31
200	112.9	42.4	1150.8	2005	7	8795	240	42	120	44
201	112.9	42.4	1150.8	2005	8	8817	225	37	122	48
202	108.517	41.5667	1288	2005	6	8627	228	34	69	27
203	108.517	41.5667	1288	2005	7	8655	243	28	114	40
204	108.517	41.5667	1288	2005	8	8673	213	23	129	52
205	110.433	41.7	1376.6	2005	6	8546	222	29	71	30
206	110.433	41.7	1376.6	2005	7	8576	238	24	113	42
207	110.433	41.7	1376.6	2005	8	8595	217	20	131	53
208	111.683	41.5333	1490.1	2005	6	8433	201	29	71	34
209	111.683	41.5333	1490.1	2005	7	8465	217	27	112	46
210	111.683	41.5333	1490.1	2005	8	8483	192	20	128	60
211	114	41.9	1482.7	2005	6	8434	187	29	84	43
212	114	41.9	1482.7	2005	7	8467	205	25	130	57
213	114	41.9	1482.7	2005	8	8489	187	19	133	64
214	109.85	40.6667	1067.2	2005	6	8859	245	15	80	29
215	109.85	40.6667	1067.2	2005	7	8886	255	13	136	44
216	109.85	40.6667	1067.2	2005	8	8908	225	10	155	58
217	111.683	40.8167	1063	2005	6	8859	236	21	92	35
218	111.683	40.8167	1063	2005	7	8889	249	19	139	47
219	111.683	40.8167	1063	2005	8	8912	222	14	155	59
220	113.067	41.0333	1419.3	2005	6	8505	198	18	86	41
221	113.067	41.0333	1419.3	2005	7	8537	210	15	128	54
222	113.067	41.0333	1419.3	2005	8	8557	189	11	138	64
223	105.75	39.7833	1031.8	2005	6	8896	260	31	68	22
224	105.75	39.7833	1031.8	2005	7	8911	273	29	121	37
225	105.75	39.7833	1031.8	2005	8	8928	245	32	130	46
226	107.417	40.75	1039.3	2005	6	8882	250	16	80	27
227	107.417	40.75	1039.3	2005	7	8906	258	15	141	45
228	107.417	40.75	1039.3	2005	8	8924	231	15	146	53
229	107.983	39.1	1380.3	2005	6	8550	231	21	73	29
230	107.983	39.1	1380.3	2005	7	8569	241	23	123	45
231	107.983	39.1	1380.3	2005	8	8586	213	19	128	53
232	109.983	39.8333	1461.9	2005	6	8463	223	28	79	32
233	109.983	39.8333	1461.9	2005	7	8488	230	27	128	49
234	109.983	39.8333	1461.9	2005	8	8506	201	26	141	62
235	105.667	38.8333	1561.4	2005	6	8375	236	23	62	23
236	105.667	38.8333	1561.4	2005	7	8387	245	27	108	38
237	105.667	38.8333	1561.4	2005	8	8399	218	30	112	45
238	117.6	44.5833	1000.6	2005	6	8918	186	21	102	50
239	117.6	44.5833	1000.6	2005	7	8954	208	22	160	67
240	117.6	44.5833	1000.6	2005	8	8988	193	20	132	61
241	120.9	44.5667	265	2005	6	9705	224	20	150	58
242	120.9	44.5667	265	2005	7	9732	238	19	210	72
243	120.9	44.5667	265	2005	8	9778	235	17	173	60
244	119.4	43.9833	486.2	2005	6	9455	215	22	135	55
245	119.4	43.9833	486.2	2005	7	9486	233	17	199	71
246	119.4	43.9833	486.2	2005	8	9528	220	15	169	65
247	116.117	43.95	1003	2005	6	8907	196	39	97	46
248	116.117	43.95	1003	2005	7	8942	220	31	153	61
249	116.117	43.95	1003	2005	8	8971	211	29	127	53
250	118.067	43.6	799.5	2005	6	9123	207	25	111	48
251	118.067	43.6	799.5	2005	7	9156	224	18	169	64
252	118.067	43.6	799.5	2005	8	9194	203	14	156	67
253	121.283	43.6	241	2005	6	9728	220	29	164	64
254	121.283	43.6	241	2005	7	9754	242	24	217	73
255	121.283	43.6	241	2005	8	9798	229	19	190	69
256	122.267	43.6	178.7	2005	6	9806	214	30	179	72
257	122.267	43.6	178.7	2005	7	9828	240	27	222	75
258	122.267	43.6	178.7	2005	8	9871	234	24	199	70
259	116.467	42.1833	1245.4	2005	6	8666	178	29	109	58
260	116.467	42.1833	1245.4	2005	7	8700	199	20	154	69
261	116.467	42.1833	1245.4	2005	8	8726	180	14	150	75
262	119.017	42.9333	634.3	2005	6	9300	214	31	133	55
263	119.017	42.9333	634.3	2005	7	9331	232	23	184	67
264	119.017	42.9333	634.3	2005	8	9371	209	16	176	72
265	118.933	42.2667	568	2005	6	9376	219	25	144	58
266	118.933	42.2667	568	2005	7	9406	240	20	188	65
267	118.933	42.2667	568	2005	8	9444	216	13	185	72
268	120.7	42.3333	400.5	2005	6	9563	208	23	172	71
269	120.7	42.3333	400.5	2005	7	9588	236	20	215	75
270	120.7	42.3333	400.5	2005	8	9626	218	13	201	77
271	122.533	42.4167	79.4	2005	6	9925	217	39	198	77
272	122.533	42.4167	79.4	2005	7	9943	244	31	243	80
273	122.533	42.4167	79.4	2005	8	9980	237	28	234	80
274	121.717	42.0833	167.8	2005	6	9825	217	28	193	75
275	121.717	42.0833	167.8	2005	7	9846	248	24	238	77
276	121.717	42.0833	167.8	2005	8	9882	234	21	224	78
277	124.05	42.5333	98.2	2005	6	9912	214	25	187	74
278	124.05	42.5333	98.2	2005	7	9928	239	21	237	81
279	124.05	42.5333	98.2	2005	8	9964	233	22	229	80
280	124.917	42.1	237.2	2005	6	9766	205	15	180	76
281	124.917	42.1	237.2	2005	7	9781	235	13	230	81
282	124.917	42.1	237.2	2005	8	9815	223	13	219	82
283	120.45	41.55	169.9	2005	6	9819	219	23	186	72
284	120.45	41.55	169.9	2005	7	9841	250	19	232	75
285	120.45	41.55	169.9	2005	8	9877	233	13	220	77
286	119.7	41.3833	422	2005	6	9537	217	15	164	65
287	119.7	41.3833	422	2005	7	9560	247	13	204	67
288	119.7	41.3833	422	2005	8	9597	227	11	213	78
289	122.833	41.9833	30.7	2005	6	9987	221	29	194	73
290	122.833	41.9833	30.7	2005	7	10004	249	24	240	77
291	122.833	41.9833	30.7	2005	8	10039	241	24	230	76
292	122.083	41.6833	37.5	2005	6	9974	214	36	202	80
293	122.083	41.6833	37.5	2005	7	9991	246	29	254	83
294	122.083	41.6833	37.5	2005	8	10026	236	30	240	82
295	121.117	41.1333	65.9	2005	6	9947	216	30	195	76
296	121.117	41.1333	65.9	2005	7	9964	253	25	240	76
297	121.117	41.1333	65.9	2005	8	9999	243	20	233	76
298	123	41.0833	77.3	2005	6	9935	229	21	179	65
299	123	41.0833	77.3	2005	7	9950	258	18	230	70
300	123	41.0833	77.3	2005	8	9980	249	20	220	70
301	123.517	41.7333	49	2005	6	9990	220	27	196	75
302	123.517	41.7333	49	2005	7	10006	249	23	247	79
303	123.517	41.7333	49	2005	8	10038	241	25	236	79
304	123.783	41.3167	185.4	2005	6	9824	212	20	189	76
305	123.783	41.3167	185.4	2005	7	9838	245	16	244	80
306	123.783	41.3167	185.4	2005	8	9869	232	17	230	81
307	124.083	41.9167	118.5	2005	6	9898	208	21	180	74
308	124.083	41.9167	118.5	2005	7	9913	239	18	236	80
309	124.083	41.9167	118.5	2005	8	9944	224	19	228	84
310	125.35	41.2833	245.5	2005	6	9755	201	21	180	77
311	125.35	41.2833	245.5	2005	7	9768	230	18	232	83
312	125.35	41.2833	245.5	2005	8	9799	218	17	220	84
313	120.35	40.35	15.3	2005	6	10009	213	21	207	82
314	120.35	40.35	15.3	2005	7	10025	258	20	271	83
315	120.35	40.35	15.3	2005	8	10057	243	21	256	84
316	120.7	40.5833	10.5	2005	6	10015	206	31	197	81
317	120.7	40.5833	10.5	2005	7	10030	250	28	251	80
318	120.7	40.5833	10.5	2005	8	10062	239	28	235	79
319	122.167	40.65	3.8	2005	6	10012	226	31	195	72
320	122.167	40.65	3.8	2005	7	10054	260	29	245	73
321	122.167	40.65	3.8	2005	8	10088	247	29	242	77
322	122.15	40.1667	20.4	2005	6	9997	221	33	198	76
323	122.15	40.1667	20.4	2005	7	10012	256	28	252	78
324	122.15	40.1667	20.4	2005	8	10041	238	31	247	84
325	123.283	40.2833	79.8	2005	6	9951	202	17	194	82
326	123.283	40.2833	79.8	2005	7	9961	242	15	247	83
327	123.283	40.2833	79.8	2005	8	9987	232	16	236	83
328	124.783	40.7167	260.1	2005	6	9748	198	17	183	80
329	124.783	40.7167	260.1	2005	7	9760	232	14	234	83
330	124.783	40.7167	260.1	2005	8	9787	226	14	226	82
331	124.333	40.05	13.8	2005	6	10031	192	18	195	88
332	124.333	40.05	13.8	2005	7	10038	234	17	251	87
333	124.333	40.05	13.8	2005	8	10063	230	22	254	91
334	122.017	39.6333	118.7	2005	6	9902	208	34	199	82
335	122.017	39.6333	118.7	2005	7	9915	249	26	270	87
336	122.017	39.6333	118.7	2005	8	9941	240	26	259	87
337	122.583	39.2667	35.5	2005	6	10002	180	31	185	90
338	122.583	39.2667	35.5	2005	7	10013	230	27	266	95
339	122.583	39.2667	35.5	2005	8	10037	237	32	271	92
340	122.95	39.7167	34.8	2005	6	9998	191	27	193	87
341	122.95	39.7167	34.8	2005	7	10007	237	21	269	92
342	122.95	39.7167	34.8	2005	8	10032	235	23	262	91
343	121.633	38.9	91.5	2005	6	9932	204	27	190	81
344	121.633	38.9	91.5	2005	7	9945	248	23	265	86
345	121.633	38.9	91.5	2005	8	9970	242	27	259	86
346	122.833	45.6333	155.3	2005	6	9827	212	29	174	72
347	122.833	45.6333	155.3	2005	7	9848	229	28	233	85
348	122.833	45.6333	155.3	2005	8	9897	221	19	193	72
349	124.017	45	146.3	2005	6	9841	212	28	179	72
350	124.017	45	146.3	2005	7	9859	234	26	226	79
351	124.017	45	146.3	2005	8	9907	230	22	203	72
352	124.867	45.0833	136.2	2005	6	9857	215	24	179	71
353	124.867	45.0833	136.2	2005	7	9875	232	22	225	80
354	124.867	45.0833	136.2	2005	8	9921	228	19	207	74
355	123.067	44.7833	149.5	2005	6	9838	214	29	173	70
356	123.067	44.7833	149.5	2005	7	9858	235	24	222	78
357	123.067	44.7833	149.5	2005	8	9906	232	20	190	67
358	123.967	44.25	188.9	2005	6	9799	210	28	181	74
359	123.967	44.25	188.9	2005	7	9817	234	24	228	80
360	123.967	44.25	188.9	2005	8	9861	225	19	211	77
361	126	44.9667	196.8	2005	6	9792	209	28	188	78
362	126	44.9667	196.8	2005	7	9809	223	24	235	88
363	126	44.9667	196.8	2005	8	9852	217	20	220	84
364	123.533	43.5	114.9	2005	6	9885	213	33	190	76
365	123.533	43.5	114.9	2005	7	9902	236	23	233	81
366	123.533	43.5	114.9	2005	8	9944	228	19	221	80
367	124.333	43.1667	165.7	2005	6	9830	213	25	189	76
368	124.333	43.1667	165.7	2005	7	9847	236	21	234	81
369	124.333	43.1667	165.7	2005	8	9885	233	18	221	77
370	125.217	43.9	236.8	2005	6	9749	209	33	176	72
371	125.217	43.9	236.8	2005	7	9766	229	29	223	80
372	125.217	43.9	236.8	2005	8	9807	227	23	208	75
373	126.517	43.7	229.5	2005	6	9762	206	19	178	75
374	126.517	43.7	229.5	2005	7	9777	229	16	225	82
375	126.517	43.7	229.5	2005	8	9816	220	13	218	82
376	127.333	43.7	295	2005	6	9695	199	26	174	76
377	127.333	43.7	295	2005	7	9711	215	20	213	83
378	127.333	43.7	295	2005	8	9748	209	18	206	83
379	128.2	43.3667	524.9	2005	6	9441	182	22	160	78
380	128.2	43.3667	524.9	2005	7	9457	202	23	190	81
381	128.2	43.3667	524.9	2005	8	9491	199	19	187	80
382	129.783	43.3	244.8	2005	6	9766	181	25	162	79
383	129.783	43.3	244.8	2005	7	9779	204	22	192	81
384	129.783	43.3	244.8	2005	8	9807	207	18	195	80
385	126.05	42.9667	336.7	2005	6	9645	201	21	180	78
386	126.05	42.9667	336.7	2005	7	9661	221	18	231	88
387	126.05	42.9667	336.7	2005	8	9697	216	15	225	87
388	125.633	42.5333	340.5	2005	6	9644	203	25	176	75
389	125.633	42.5333	340.5	2005	7	9661	226	22	224	82
390	125.633	42.5333	340.5	2005	8	9696	216	19	218	84
391	126.75	42.9833	263.3	2005	6	9733	205	19	177	75
392	126.75	42.9833	263.3	2005	7	9748	223	17	219	82
393	126.75	42.9833	263.3	2005	8	9784	214	17	211	82
394	126.817	42.35	549.2	2005	6	9415	188	19	164	77
395	126.817	42.35	549.2	2005	7	9433	211	16	205	83
396	126.817	42.35	549.2	2005	8	9466	200	15	195	83
397	127.567	42.1	774.2	2005	6	9171	174	25	147	75
398	127.567	42.1	774.2	2005	7	9188	201	22	189	81
399	127.567	42.1	774.2	2005	8	9219	191	22	180	81
400	128.25	42.5333	591.4	2005	6	9231	175	21	153	78
401	128.25	42.5333	591.4	2005	7	9247	200	20	195	84
402	128.25	42.5333	591.4	2005	8	9278	190	19	185	84
403	128.083	42.0167	2623	2005	6	7357	54	63	82	90
404	128.083	42.0167	2623	2005	7	7391	91	58	101	88
405	128.083	42.0167	2623	2005	8	7413	89	64	104	89
406	129.5	42.8667	257.3	2005	6	9844	192	18	173	78
407	129.5	42.8667	257.3	2005	7	9855	217	18	204	79
408	129.5	42.8667	257.3	2005	8	9884	220	14	211	80
409	125.9	41.6833	402.9	2005	6	9580	199	18	166	73
410	125.9	41.6833	402.9	2005	7	9595	226	16	213	78
411	125.9	41.6833	402.9	2005	8	9626	219	16	204	78
412	126.917	41.8	332.7	2005	6	9666	197	14	175	78
413	126.917	41.8	332.7	2005	7	9678	228	13	222	81
414	126.917	41.8	332.7	2005	8	9712	214	11	211	82
415	126.15	41.1	177.7	2005	6	9841	204	14	186	79
416	126.15	41.1	177.7	2005	7	9852	237	13	235	81
417	126.15	41.1	177.7	2005	8	9882	227	10	227	83
418	128.183	41.4167	775	2005	6	9171	169	18	143	76
419	128.183	41.4167	775	2005	7	9189	205	14	183	78
420	128.183	41.4167	775	2005	8	9218	193	15	179	80
421	122.517	52.9667	433	2005	6	9509	157	22	114	67
422	122.517	52.9667	433	2005	7	9552	186	18	149	73
423	122.517	52.9667	433	2005	8	9571	149	22	122	73
424	124.717	52.35	361.9	2005	6	9599	171	21	125	67
425	124.717	52.35	361.9	2005	7	9639	200	19	153	69
426	124.717	52.35	361.9	2005	8	9654	168	26	126	68
427	124.333	51.7	494.6	2005	6	9454	167	18	117	65
428	124.333	51.7	494.6	2005	7	9493	192	17	149	70
429	124.333	51.7	494.6	2005	8	9510	167	20	131	70
430	126.65	51.7167	177.4	2005	6	9812	199	18	135	61
431	126.65	51.7167	177.4	2005	7	9848	225	15	167	64
432	126.65	51.7167	177.4	2005	8	9864	195	17	149	67
433	124.117	50.4	371.7	2005	6	9589	178	21	134	69
434	124.117	50.4	371.7	2005	7	9624	202	20	176	77
435	124.117	50.4	371.7	2005	8	9649	181	23	152	73
436	127.45	50.25	166.4	2005	6	9825	199	25	152	68
437	127.45	50.25	166.4	2005	7	9857	219	25	176	70
438	127.45	50.25	166.4	2005	8	9878	200	26	159	68
439	125.233	49.1667	242.2	2005	6	9737	202	31	146	65
440	125.233	49.1667	242.2	2005	7	9768	212	27	191	77
441	125.233	49.1667	242.2	2005	8	9800	192	23	169	75
442	127.35	49.4333	234.5	2005	6	9749	191	25	152	71
443	127.35	49.4333	234.5	2005	7	9779	210	25	185	76
444	127.35	49.4333	234.5	2005	8	9805	189	21	164	75
445	126.517	48.2833	269.7	2005	6	9710	197	16	152	69
446	126.517	48.2833	269.7	2005	7	9734	210	20	194	79
447	126.517	48.2833	269.7	2005	8	9771	194	13	176	77
448	125.883	48.05	234.6	2005	6	9742	202	19	153	67
449	125.883	48.05	234.6	2005	7	9765	217	23	197	77
450	125.883	48.05	234.6	2005	8	9804	202	16	180	75
451	124.483	47.8	162.7	2005	6	9821	206	28	160	68
452	124.483	47.8	162.7	2005	7	9845	218	26	209	81
453	124.483	47.8	162.7	2005	8	9887	211	23	186	73
454	123.917	47.3833	147.1	2005	6	9842	211	25	160	66
455	123.917	47.3833	147.1	2005	7	9865	224	29	209	78
456	123.917	47.3833	147.1	2005	8	9910	220	23	183	68
457	126.967	47.4333	239.2	2005	6	9746	205	26	154	67
458	126.967	47.4333	239.2	2005	7	9766	214	26	204	81
459	126.967	47.4333	239.2	2005	8	9806	203	21	187	78
460	125.9	47.1667	247.2	2005	6	9736	202	23	158	69
461	125.9	47.1667	247.2	2005	7	9756	214	22	208	83
462	125.9	47.1667	247.2	2005	8	9799	207	19	186	75
463	128.917	47.7333	240.9	2005	6	9746	187	15	154	74
464	128.917	47.7333	240.9	2005	7	9768	204	15	188	80
465	128.917	47.7333	240.9	2005	8	9802	190	11	178	81
466	130.267	47.3333	227.9	2005	6	9766	211	18	152	64
467	130.267	47.3333	227.9	2005	7	9790	209	20	192	79
468	130.267	47.3333	227.9	2005	8	9817	213	18	178	70
469	131.983	47.2333	66.4	2005	6	9950	218	35	156	63
470	131.983	47.2333	66.4	2005	7	9973	213	31	198	79
471	131.983	47.2333	66.4	2005	8	9998	210	25	196	79
472	123.417	46.4	149.5	2005	6	9838	215	23	166	67
473	123.417	46.4	149.5	2005	7	9858	229	25	222	80
474	123.417	46.4	149.5	2005	8	9907	224	17	191	70
475	126.967	46.6167	179.6	2005	6	9816	213	22	161	66
476	126.967	46.6167	179.6	2005	7	9833	224	22	213	80
477	126.967	46.6167	179.6	2005	8	9876	217	19	196	75
478	125.317	46.3833	149.3	2005	6	9844	211	23	167	70
479	125.317	46.3833	149.3	2005	7	9860	226	21	219	81
480	125.317	46.3833	149.3	2005	8	9908	218	17	194	74
481	128.017	46.9833	210.5	2005	6	9782	204	17	159	69
482	128.017	46.9833	210.5	2005	7	9797	217	19	201	78
483	128.017	46.9833	210.5	2005	8	9837	203	13	185	77
484	130.283	46.8167	81.2	2005	6	9929	219	19	164	65
485	130.283	46.8167	81.2	2005	7	9951	223	20	207	78
486	130.283	46.8167	81.2	2005	8	9983	217	15	191	74
487	129.583	46.3	100.1	2005	6	9907	211	24	165	69
488	129.583	46.3	100.1	2005	7	9926	219	24	210	81
489	129.583	46.3	100.1	2005	8	9962	212	19	200	79
490	132.183	46.3167	83	2005	6	9938	220	27	152	60
491	132.183	46.3167	83	2005	7	9959	215	25	199	78
492	132.183	46.3167	83	2005	8	9986	214	19	191	75
493	125.25	45.7	148.7	2005	6	9839	211	26	174	71
494	125.25	45.7	148.7	2005	7	9855	225	24	222	82
495	125.25	45.7	148.7	2005	8	9903	217	20	198	76
496	126.767	45.75	142.3	2005	6	9856	218	23	167	66
497	126.767	45.75	142.3	2005	7	9871	228	21	217	79
498	126.767	45.75	142.3	2005	8	9915	223	18	201	74
499	128.733	45.9667	108.6	2005	6	9901	207	25	175	74
500	128.733	45.9667	108.6	2005	7	9916	220	32	218	83
501	128.733	45.9667	108.6	2005	8	9956	212	24	204	81
502	127.967	45.2167	189.7	2005	6	9808	207	23	175	73
503	127.967	45.2167	189.7	2005	7	9822	219	21	212	81
504	127.967	45.2167	189.7	2005	8	9863	212	20	201	80
505	130.933	45.3	280.8	2005	6	9709	205	31	153	66
506	130.933	45.3	280.8	2005	7	9727	211	29	199	80
507	130.933	45.3	280.8	2005	8	9760	207	26	195	80
508	132.967	45.7667	100.2	2005	6	9927	207	19	164	70
509	132.967	45.7667	100.2	2005	7	9945	209	18	203	83
510	132.967	45.7667	100.2	2005	8	9969	213	16	204	80
511	129.6	44.5667	241.4	2005	6	9760	210	16	159	66
512	129.6	44.5667	241.4	2005	7	9774	225	15	199	74
513	129.6	44.5667	241.4	2005	8	9811	215	12	199	78
514	131.167	44.3833	567.8	2005	6	9402	174	25	149	77
515	131.167	44.3833	567.8	2005	7	9419	185	25	182	86
516	131.167	44.3833	567.8	2005	8	9448	192	25	180	81
517	121.45	31.4	5.5	2005	6	10038	265	33	239	70
518	121.45	31.4	5.5	2005	7	10050	293	34	304	76
519	121.45	31.4	5.5	2005	8	10057	283	40	291	76
520	117.15	34.2833	41.2	2005	6	9981	279	24	212	59
521	117.15	34.2833	41.2	2005	7	9998	274	24	290	80
522	117.15	34.2833	41.2	2005	8	10020	257	21	272	82
523	119.117	34.8333	3.3	2005	6	10028	257	25	233	72
524	119.117	34.8333	3.3	2005	7	10043	265	24	298	86
525	119.117	34.8333	3.3	2005	8	10061	254	27	281	86
526	118.517	32.9833	40.8	2005	6	9985	267	22	240	70
527	118.517	32.9833	40.8	2005	7	9999	272	24	308	86
528	118.517	32.9833	40.8	2005	8	10013	256	24	291	89
529	119.017	33.6333	14.4	2005	6	10017	271	26	215	62
530	119.017	33.6333	14.4	2005	7	10032	275	28	287	79
531	119.017	33.6333	14.4	2005	8	10047	256	27	276	84
532	120.25	33.7667	2	2005	6	10033	261	34	239	72
533	120.25	33.7667	2	2005	7	10047	272	31	306	86
534	120.25	33.7667	2	2005	8	10059	261	35	297	88
535	118.8	32	7.1	2005	6	10026	276	21	212	59
536	118.8	32	7.1	2005	7	10039	287	27	277	71
537	118.8	32	7.1	2005	8	10051	268	22	265	75
538	119.45	32.8	5.4	2005	6	10033	271	24	238	68
539	119.45	32.8	5.4	2005	7	10046	279	29	302	81
540	119.45	32.8	5.4	2005	8	10058	265	28	285	82
541	120.317	32.8667	4.3	2005	6	10036	264	31	243	72
542	120.317	32.8667	4.3	2005	7	10050	276	32	316	86
543	120.317	32.8667	4.3	2005	8	10060	264	30	305	89
544	120.883	31.9833	6.1	2005	6	10036	267	30	246	71
545	120.883	31.9833	6.1	2005	7	10049	288	31	317	81
546	120.883	31.9833	6.1	2005	8	10057	276	32	303	82
547	121.6	32.0667	5.5	2005	6	10042	255	36	229	71
548	121.6	32.0667	5.5	2005	7	10055	279	34	292	79
549	121.6	32.0667	5.5	2005	8	10062	269	39	285	80
550	119.983	31.8833	4.4	2005	6	10033	273	29	237	67
551	119.983	31.8833	4.4	2005	7	10046	291	33	308	78
552	119.983	31.8833	4.4	2005	8	10054	275	31	305	84
553	119.483	31.4333	7.7	2005	6	10032	274	20	249	69
554	119.483	31.4333	7.7	2005	7	10045	290	23	310	79
555	119.483	31.4333	7.7	2005	8	10055	275	21	297	81
556	120.433	31.0667	17.5	2005	6	10020	265	31	247	72
557	120.433	31.0667	17.5	2005	7	10032	290	29	304	78
558	120.433	31.0667	17.5	2005	8	10039	277	36	292	79
559	120.167	30.2333	41.7	2005	6	9991	274	22	225	64
560	120.167	30.2333	41.7	2005	7	10004	298	25	269	67
561	120.167	30.2333	41.7	2005	8	10009	284	23	259	68
562	121.083	30.6167	5.4	2005	6	10043	256	33	236	72
563	121.083	30.6167	5.4	2005	7	10055	292	33	291	73
564	121.083	30.6167	5.4	2005	8	10060	280	33	282	75
565	121.267	30.2	4.5	2005	6	10045	266	28	241	70
566	121.267	30.2	4.5	2005	7	10055	304	31	295	70
567	121.267	30.2	4.5	2005	8	10059	286	31	293	76
568	122.45	30.7333	79.6	2005	6	9960	235	63	231	80
569	122.45	30.7333	79.6	2005	7	9973	273	60	281	78
570	122.45	30.7333	79.6	2005	8	9977	266	72	280	80
571	122.1	30.0333	35.7	2005	6	10011	241	26	236	79
572	122.1	30.0333	35.7	2005	7	10022	281	28	289	77
573	122.1	30.0333	35.7	2005	8	10024	272	33	286	80
574	119.017	29.6167	171.4	2005	6	9851	267	16	242	71
575	119.017	29.6167	171.4	2005	7	9864	293	18	281	70
576	119.017	29.6167	171.4	2005	8	9867	279	18	270	73
577	119.65	29.1167	62.6	2005	6	9975	271	18	239	68
578	119.65	29.1167	62.6	2005	7	9985	308	23	270	62
579	119.65	29.1167	62.6	2005	8	9988	287	22	265	69
580	120.817	29.6	104.3	2005	6	9925	261	20	235	71
581	120.817	29.6	104.3	2005	7	9937	299	22	280	68
582	120.817	29.6	104.3	2005	8	9939	277	25	282	78
583	121.567	29.8667	4.8	2005	6	10047	261	22	248	74
584	121.567	29.8667	4.8	2005	7	10057	305	26	300	71
585	121.567	29.8667	4.8	2005	8	10061	285	24	295	76
586	121.95	29.2	128.4	2005	6	9911	234	47	248	86
587	121.95	29.2	128.4	2005	7	9923	275	65	310	85
588	121.95	29.2	128.4	2005	8	9922	266	58	303	87
589	118.9	29	82.4	2005	6	9947	265	26	242	72
590	118.9	29	82.4	2005	7	9958	299	31	274	67
591	118.9	29	82.4	2005	8	9961	282	32	266	71
592	119.917	28.45	59.7	2005	6	9981	269	11	233	68
593	119.917	28.45	59.7	2005	7	9990	307	13	267	63
594	119.917	28.45	59.7	2005	8	9990	289	14	268	69
595	119.133	28.0667	195.5	2005	6	9826	257	13	246	77
596	119.133	28.0667	195.5	2005	7	9840	287	16	280	74
597	119.133	28.0667	195.5	2005	8	9836	278	16	285	79
598	121.133	28.85	7.7	2005	6	10047	259	10	241	74
599	121.133	28.85	7.7	2005	7	10056	301	14	292	71
600	121.133	28.85	7.7	2005	8	10055	282	11	287	76
601	121.417	28.6167	4.6	2005	6	10047	249	22	245	78
602	121.417	28.6167	4.6	2005	7	10056	293	31	293	73
603	121.417	28.6167	4.6	2005	8	10053	280	26	291	78
604	121.9	28.45	86.2	2005	6	9963	232	52	251	88
605	121.9	28.45	86.2	2005	7	9974	266	80	303	87
606	121.9	28.45	86.2	2005	8	9969	266	65	303	87
607	121.267	28.0833	95.9	2005	6	9947	235	37	250	86
608	121.267	28.0833	95.9	2005	7	9957	273	54	306	85
609	121.267	28.0833	95.9	2005	8	9950	269	50	304	86
610	120.65	27.7833	39.7	2005	6	10017	247	20	251	81
611	120.65	27.7833	39.7	2005	7	10024	290	33	300	75
612	120.65	27.7833	39.7	2005	8	10020	279	29	297	79
613	121.15	27.8333	68.6	2005	6	9980	239	34	254	86
614	121.15	27.8333	68.6	2005	7	9991	272	48	300	84
615	121.15	27.8333	68.6	2005	8	9983	271	45	302	84
616	116.333	34.4333	44.2	2005	6	9971	260	17	235	72
617	116.333	34.4333	44.2	2005	7	9989	263	19	300	88
618	116.333	34.4333	44.2	2005	8	10014	248	17	282	90
619	115.767	33.8667	37.7	2005	6	9978	285	25	213	58
620	115.767	33.8667	37.7	2005	7	9996	272	23	294	83
621	115.767	33.8667	37.7	2005	8	10020	257	24	270	82
622	116.983	33.6333	25.9	2005	6	9994	287	21	211	56
623	116.983	33.6333	25.9	2005	7	10010	276	21	303	83
624	116.983	33.6333	25.9	2005	8	10031	260	20	283	84
625	115.733	32.8667	32.7	2005	6	32766	277	32766	249	32766
626	115.733	32.8667	32.7	2005	7	32766	274	32766	321	32766
627	115.733	32.8667	32.7	2005	8	32766	252	32766	295	32766
628	116.783	32.55	22.7	2005	6	10001	275	27	237	66
629	116.783	32.55	22.7	2005	7	10015	275	29	303	83
630	116.783	32.55	22.7	2005	8	10036	252	28	278	86
631	117.383	32.9167	21.9	2005	6	9995	287	25	232	61
632	117.383	32.9167	21.9	2005	7	10010	283	27	302	80
633	117.383	32.9167	21.9	2005	8	10029	263	25	276	81
634	118.3	32.3	27.5	2005	6	9999	277	21	234	64
635	118.3	32.3	27.5	2005	7	10012	285	24	303	79
636	118.3	32.3	27.5	2005	8	10027	264	20	286	84
637	116.5	31.75	60.5	2005	6	9963	278	17	227	63
638	116.5	31.75	60.5	2005	7	9975	286	19	277	72
639	116.5	31.75	60.5	2005	8	9996	260	18	255	76
640	116.317	31.4	86.4	2005	6	9948	273	14	240	68
641	116.317	31.4	86.4	2005	7	9960	287	19	284	74
642	116.317	31.4	86.4	2005	8	9981	258	16	263	80
643	116.95	31.0667	85.4	2005	6	9932	266	26	247	72
644	116.95	31.0667	85.4	2005	7	9944	281	30	304	81
645	116.95	31.0667	85.4	2005	8	9959	260	30	273	82
646	117.3	31.7833	27	2005	6	10004	275	24	238	67
647	117.3	31.7833	27	2005	7	10016	284	30	297	78
648	117.3	31.7833	27	2005	8	10034	261	27	272	81
649	117.867	31.6167	22.4	2005	6	10008	283	22	252	67
650	117.867	31.6167	22.4	2005	7	10022	293	30	315	79
651	117.867	31.6167	22.4	2005	8	10037	269	26	290	82
652	118.583	31.15	21.1	2005	6	10009	276	20	243	67
653	118.583	31.15	21.1	2005	7	10022	287	24	302	78
654	118.583	31.15	21.1	2005	8	10034	269	22	285	81
655	117.05	30.5333	19.8	2005	6	10009	283	27	273	73
656	117.05	30.5333	19.8	2005	7	10021	301	32	324	77
657	117.05	30.5333	19.8	2005	8	10034	275	31	300	83
658	118.983	30.6167	89.4	2005	6	9934	268	19	230	68
659	118.983	30.6167	89.4	2005	7	9949	285	23	280	75
660	118.983	30.6167	89.4	2005	8	9958	263	18	277	83
661	118.15	30.1333	1840.4	2005	6	8134	173	47	152	77
662	118.15	30.1333	1840.4	2005	7	8154	179	67	194	95
663	118.15	30.1333	1840.4	2005	8	8149	173	51	185	94
664	118.283	29.7167	142.7	2005	6	9872	272	15	238	68
665	118.283	29.7167	142.7	2005	7	9887	291	19	271	70
666	118.283	29.7167	142.7	2005	8	9891	274	16	266	74
667	117.467	27.3333	218	2005	6	9798	259	11	258	79
668	117.467	27.3333	218	2005	7	9814	280	12	271	74
669	117.467	27.3333	218	2005	8	9806	274	14	269	76
670	118.033	27.7667	222.1	2005	6	9791	261	13	256	78
671	118.033	27.7667	222.1	2005	7	9807	286	15	272	72
671	118.033	27.7667	222.1	2005	8	9803	275	14	269	75
671	118.533	27.9167	276.9	2005	6	9731	256	17	244	77
671	118.533	27.9167	276.9	2005	7	9747	282	21	264	71
671	118.533	27.9167	276.9	2005	8	9743	273	18	260	74
671	118.317	27.05	154.9	2005	6	9868	268	17	256	75
671	118.317	27.05	154.9	2005	7	9884	295	19	268	67
671	118.317	27.05	154.9	2005	8	9877	287	16	272	71
671	120.2	27.3333	36.2	2005	6	10013	253	15	257	81
671	120.2	27.3333	36.2	2005	7	10020	292	22	300	76
671	120.2	27.3333	36.2	2005	8	10015	284	20	294	77
671	117.167	26.9	342.9	2005	6	9655	254	10	269	85
671	117.167	26.9	342.9	2005	7	9674	279	13	272	75
671	117.167	26.9	342.9	2005	8	9667	267	13	276	81
671	118.167	26.65	125.6	2005	6	9874	264	15	249	74
671	118.167	26.65	125.6	2005	7	9887	294	19	261	65
671	118.167	26.65	125.6	2005	8	9880	287	17	263	68
671	119.517	26.6667	32.4	2005	6	10017	258	12	263	80
689	119.517	26.6667	32.4	2005	7	10022	299	17	287	70
690	119.517	26.6667	32.4	2005	8	10017	290	15	290	74
691	119.283	26.0833	84	2005	6	9954	263	26	256	75
692	119.283	26.0833	84	2005	7	9962	296	35	272	67
693	119.283	26.0833	84	2005	8	9955	290	28	273	69
694	116.367	25.85	310	2005	6	9694	259	13	266	81
695	116.367	25.85	310	2005	7	9716	275	16	263	73
696	116.367	25.85	310	2005	8	9705	268	16	265	77
697	116.417	25.05	198	2005	6	9823	263	16	272	80
698	116.417	25.05	198	2005	7	9842	284	16	269	72
699	116.417	25.05	198	2005	8	9830	274	15	272	76
700	117.35	25.9667	206	2005	6	9812	270	17	247	71
701	117.35	25.9667	206	2005	7	9830	292	19	242	62
702	117.35	25.9667	206	2005	8	9822	280	16	251	68
703	117.417	25.3	205.3	2005	6	9814	268	14	277	81
704	117.417	25.3	205.3	2005	7	9831	284	17	272	73
705	117.417	25.3	205.3	2005	8	9820	279	14	278	77
706	118.1	25.7167	1653.5	2005	6	8317	179	101	183	90
707	118.1	25.7167	1653.5	2005	7	8339	190	92	194	89
708	118.1	25.7167	1653.5	2005	8	8329	188	81	201	94
709	118.983	26.9167	869.5	2005	6	9100	221	18	220	84
710	118.983	26.9167	869.5	2005	7	9117	247	20	232	77
711	118.983	26.9167	869.5	2005	8	9110	237	19	237	82
712	119.783	25.5167	32.4	2005	6	10023	260	38	292	87
713	119.783	25.5167	32.4	2005	7	10030	285	42	312	81
714	119.783	25.5167	32.4	2005	8	10022	281	36	313	83
715	117.65	24.5	28.9	2005	6	10019	272	17	280	78
716	117.65	24.5	28.9	2005	7	10031	298	20	287	70
717	117.65	24.5	28.9	2005	8	10018	288	18	287	74
718	118.917	24.9	21.8	2005	6	10033	260	46	278	83
719	118.917	24.9	21.8	2005	7	10042	276	42	299	82
720	118.917	24.9	21.8	2005	8	10031	277	39	295	80
721	118.067	24.4833	139.4	2005	6	9899	260	26	278	83
722	118.067	24.4833	139.4	2005	7	9911	283	28	289	76
723	118.067	24.4833	139.4	2005	8	9898	277	26	289	79
724	117.5	23.7833	53.3	2005	6	9993	262	45	294	86
725	117.5	23.7833	53.3	2005	7	10006	279	31	303	82
726	117.5	23.7833	53.3	2005	8	9990	273	39	304	84
727	114.583	29.0333	146.8	2005	6	9868	264	11	260	78
728	114.583	29.0333	146.8	2005	7	9882	290	15	274	71
729	114.583	29.0333	146.8	2005	8	9892	270	13	259	75
730	114.383	27.8	131.3	2005	6	9883	273	19	299	84
731	114.383	27.8	131.3	2005	7	9898	296	23	306	75
732	114.383	27.8	131.3	2005	8	9905	280	23	280	76
733	114.917	27.05	71.2	2005	6	9960	276	16	289	80
734	114.917	27.05	71.2	2005	7	9977	304	20	290	69
735	114.917	27.05	71.2	2005	8	9978	286	15	290	76
736	114.167	26.5833	843	2005	6	9125	230	9	256	92
737	114.167	26.5833	843	2005	7	9149	246	13	263	86
738	114.167	26.5833	843	2005	8	9145	235	16	255	89
739	114.5	26.3333	126.1	2005	6	9888	275	18	272	76
740	114.5	26.3333	126.1	2005	7	9907	304	23	263	62
741	114.5	26.3333	126.1	2005	8	9907	283	17	268	72
742	115	25.8667	137.5	2005	6	9878	275	16	255	71
743	115	25.8667	137.5	2005	7	9898	303	19	245	58
744	115	25.8667	137.5	2005	8	9893	285	16	254	67
745	115.983	29.5833	1164.5	2005	6	8789	218	41	194	75
746	115.983	29.5833	1164.5	2005	7	8808	232	56	231	82
747	115.983	29.5833	1164.5	2005	8	8810	210	42	217	88
748	116.683	29	40.1	2005	6	9987	277	19	269	73
749	116.683	29	40.1	2005	7	10001	306	25	293	68
750	116.683	29	40.1	2005	8	10006	286	25	273	70
751	117.2	29.3	61.5	2005	6	9965	276	14	267	74
752	117.2	29.3	61.5	2005	7	9979	304	19	296	70
753	117.2	29.3	61.5	2005	8	9982	288	17	277	71
754	115.917	28.6	46.9	2005	6	9977	275	19	268	74
755	115.917	28.6	46.9	2005	7	9991	304	24	285	67
756	115.917	28.6	46.9	2005	8	9997	285	24	265	69
757	115.55	28.0667	30.4	2005	6	9993	281	12	317	85
758	115.55	28.0667	30.4	2005	7	10007	312	16	318	72
759	115.55	28.0667	30.4	2005	8	10012	290	12	290	73
760	117.217	28.3	51.2	2005	6	9977	282	17	274	74
761	117.217	28.3	51.2	2005	7	9992	311	17	299	68
762	117.217	28.3	51.2	2005	8	9994	292	16	296	74
763	118.25	28.6833	116.3	2005	6	9907	269	19	249	72
764	118.25	28.6833	116.3	2005	7	9920	300	24	295	72
765	118.25	28.6833	116.3	2005	8	9921	286	22	282	74
766	116.65	27.5833	80.8	2005	6	9943	272	27	280	79
767	116.65	27.5833	80.8	2005	7	9961	296	35	286	71
768	116.65	27.5833	80.8	2005	8	9961	280	27	287	77
769	116.333	26.85	143.8	2005	6	9878	273	12	294	83
770	116.333	26.85	143.8	2005	7	9897	296	17	297	74
771	116.333	26.85	143.8	2005	8	9894	282	15	299	80
772	115.65	24.95	303.9	2005	6	9705	258	10	276	84
773	115.65	24.95	303.9	2005	7	9725	275	12	278	77
774	115.65	24.95	303.9	2005	8	9713	265	10	276	81
775	116.567	37.3333	18.6	2005	6	9997	268	32	189	57
776	116.567	37.3333	18.6	2005	7	10018	273	21	273	76
777	116.567	37.3333	18.6	2005	8	10050	251	21	258	81
778	117.533	37.4833	11.7	2005	6	10006	266	29	196	60
779	117.533	37.4833	11.7	2005	7	10026	275	22	280	77
780	117.533	37.4833	11.7	2005	8	10058	255	22	266	82
781	118.667	37.4333	6	2005	6	10018	261	24	182	56
782	118.667	37.4333	6	2005	7	10037	278	22	252	69
783	118.667	37.4333	6	2005	8	10065	260	24	244	73
784	120.717	37.9333	39.7	2005	6	9980	220	42	191	74
785	120.717	37.9333	39.7	2005	7	9995	249	33	261	84
786	120.717	37.9333	39.7	2005	8	10020	247	41	259	83
787	120.317	37.6167	4.8	2005	6	10025	251	33	184	59
788	120.317	37.6167	4.8	2005	7	10040	274	30	254	71
789	120.317	37.6167	4.8	2005	8	10066	257	32	251	76
790	121.25	37.5	32.6	2005	6	9993	247	33	183	61
791	121.25	37.5	32.6	2005	7	10007	272	25	251	71
792	121.25	37.5	32.6	2005	8	10032	253	27	248	77
793	122.133	37.4667	65.4	2005	6	9964	233	42	189	68
794	122.133	37.4667	65.4	2005	7	9976	264	32	250	74
795	122.133	37.4667	65.4	2005	8	10000	249	37	253	80
796	122.683	37.4	47.7	2005	6	9991	178	55	183	90
797	122.683	37.4	47.7	2005	7	10002	227	41	243	88
798	122.683	37.4	47.7	2005	8	10024	226	49	242	88
799	115.667	36.2333	37.8	2005	6	9976	272	28	193	57
800	115.667	36.2333	37.8	2005	7	9997	269	22	273	78
801	115.667	36.2333	37.8	2005	8	10029	250	24	253	80
802	117.05	36.6	170.3	2005	6	9826	286	40	171	47
803	117.05	36.6	170.3	2005	7	9847	276	28	260	72
804	117.05	36.6	170.3	2005	8	9875	255	34	239	74
805	117.95	36.6333	95	2005	6	9915	279	23	177	51
806	117.95	36.6333	95	2005	7	9934	279	16	263	72
807	117.95	36.6333	95	2005	8	9963	255	18	250	77
808	117.1	36.25	1533.7	2005	6	8407	179	69	135	67
809	117.1	36.25	1533.7	2005	7	8427	184	61	178	85
810	117.1	36.25	1533.7	2005	8	8437	162	75	169	90
811	118.15	36.1833	305.1	2005	6	9693	255	20	175	57
812	118.15	36.1833	305.1	2005	7	9710	260	19	248	75
813	118.15	36.1833	305.1	2005	8	9733	242	21	228	75
814	119.183	36.75	22.2	2005	6	10004	254	32	179	58
815	119.183	36.75	22.2	2005	7	10021	268	25	258	75
816	119.183	36.75	22.2	2005	8	10046	249	27	253	80
817	120.733	36.9667	54.4	2005	6	9975	241	30	190	66
818	120.733	36.9667	54.4	2005	7	9989	265	22	262	77
819	120.733	36.9667	54.4	2005	8	10012	247	25	251	81
820	120.333	36.0667	76	2005	6	9953	223	38	199	75
821	120.333	36.0667	76	2005	7	9969	252	30	260	82
822	120.333	36.0667	76	2005	8	9989	243	37	249	82
823	121.183	36.7667	40.9	2005	6	9991	229	28	210	76
824	121.183	36.7667	40.9	2005	7	10002	261	25	273	81
825	121.183	36.7667	40.9	2005	8	10025	245	30	259	84
826	122.433	36.9167	4.8	2005	6	10040	210	26	200	81
827	122.433	36.9167	4.8	2005	7	10049	250	22	264	84
828	122.433	36.9167	4.8	2005	8	10071	241	27	253	84
829	115.55	35.1	50.5	2005	6	9963	268	21	210	62
830	115.55	35.1	50.5	2005	7	9983	266	17	287	83
831	115.55	35.1	50.5	2005	8	10010	249	20	266	84
832	116.85	35.5667	51.7	2005	6	9963	265	21	208	64
833	116.85	35.5667	51.7	2005	7	9982	267	18	286	82
834	116.85	35.5667	51.7	2005	8	10006	254	20	259	80
835	117.95	35.25	121.2	2005	6	9894	266	17	195	59
836	117.95	35.25	121.2	2005	7	9911	264	16	267	78
837	117.95	35.25	121.2	2005	8	9932	252	18	245	76
838	118.833	35.5833	107.4	2005	6	9911	252	28	209	68
839	118.833	35.5833	107.4	2005	7	9929	260	22	286	86
840	118.833	35.5833	107.4	2005	8	9949	247	25	265	85
841	119.533	35.4333	36.9	2005	6	9995	240	21	202	69
842	119.533	35.4333	36.9	2005	7	10010	258	20	266	81
843	119.533	35.4333	36.9	2005	8	10028	249	26	254	80
844	114.4	36.05	62.9	2005	6	9941	275	28	203	59
845	114.4	36.05	62.9	2005	7	9963	271	18	284	81
846	114.4	36.05	62.9	2005	8	9996	255	21	258	79
847	113.883	35.3167	73.2	2005	6	9933	279	25	206	58
848	113.883	35.3167	73.2	2005	7	9955	271	20	282	79
849	113.883	35.3167	73.2	2005	8	9986	257	20	250	76
850	111.2	34.8	409.9	2005	6	9559	270	15	178	54
851	111.2	34.8	409.9	2005	7	9579	268	19	247	72
852	111.2	34.8	409.9	2005	8	9609	246	15	219	72
853	111.033	34.05	568.8	2005	6	9395	246	11	183	63
854	111.033	34.05	568.8	2005	7	9410	250	6	249	80
855	111.033	34.05	568.8	2005	8	9438	224	7	221	82
856	112.433	34.8167	333.3	2005	6	9646	274	27	178	52
857	112.433	34.8167	333.3	2005	7	9667	261	26	266	80
858	112.433	34.8167	333.3	2005	8	9697	242	23	237	79
859	111.6	33.7833	750.3	2005	6	9203	234	14	179	66
860	111.6	33.7833	750.3	2005	7	9217	242	12	245	83
861	111.6	33.7833	750.3	2005	8	9243	215	11	215	84
862	113.65	34.7167	110.4	2005	6	9891	282	23	190	53
863	113.65	34.7167	110.4	2005	7	9912	269	19	274	78
864	113.65	34.7167	110.4	2005	8	9944	254	21	246	76
865	113.867	34.0333	66.8	2005	6	9942	275	23	215	62
866	113.867	34.0333	66.8	2005	7	9962	265	20	285	83
867	113.867	34.0333	66.8	2005	8	9992	248	22	255	81
868	114.3	34.7833	73.7	2005	6	9933	279	28	201	56
869	114.3	34.7833	73.7	2005	7	9954	271	25	274	77
870	114.3	34.7833	73.7	2005	8	9984	254	26	249	77
871	111.5	33.3	250.3	2005	6	9741	263	23	205	63
872	111.5	33.3	250.3	2005	7	9756	264	19	277	81
873	111.5	33.3	250.3	2005	8	9787	239	16	246	83
874	112.583	33.0333	129.2	2005	6	9875	274	19	228	65
875	112.583	33.0333	129.2	2005	7	9890	267	19	285	82
876	112.583	33.0333	129.2	2005	8	9921	247	18	265	85
877	113.05	33.8833	136.4	2005	6	9864	280	27	200	57
878	113.05	33.8833	136.4	2005	7	9883	265	21	293	85
879	113.05	33.8833	136.4	2005	8	9913	246	20	258	83
880	114.517	33.7833	52.6	2005	6	9961	271	13	215	63
881	114.517	33.7833	52.6	2005	7	9979	268	14	286	81
882	114.517	33.7833	52.6	2005	8	10008	249	14	264	84
883	114.017	33	82.7	2005	6	9926	279	19	225	62
884	114.017	33	82.7	2005	7	9943	268	18	282	81
885	114.017	33	82.7	2005	8	9972	249	18	253	81
886	114.05	32.1333	114.5	2005	6	9894	270	19	239	69
887	114.05	32.1333	114.5	2005	7	9907	270	27	274	78
888	114.05	32.1333	114.5	2005	8	9934	247	23	249	80
889	115.667	34.45	50.1	2005	6	9963	275	22	208	60
890	115.667	34.45	50.1	2005	7	9981	268	21	288	83
891	115.667	34.45	50.1	2005	8	10006	252	19	267	83
892	115.617	32.1667	42.9	2005	6	9976	271	21	260	74
893	115.617	32.1667	42.9	2005	7	9986	273	26	299	83
894	115.617	32.1667	42.9	2005	8	10011	251	24	271	85
895	110.417	33	249.1	2005	6	9741	266	11	205	62
896	110.417	33	249.1	2005	7	9754	270	9	273	78
897	110.417	33	249.1	2005	8	9787	239	8	243	82
898	110.767	32.0333	426.9	2005	6	9551	247	13	223	74
899	110.767	32.0333	426.9	2005	7	9561	258	14	265	81
900	110.767	32.0333	426.9	2005	8	9590	228	12	233	84
901	111.667	32.3833	90	2005	6	9922	273	18	237	68
902	111.667	32.3833	90	2005	7	9934	276	13	288	79
903	111.667	32.3833	90	2005	8	9969	249	12	258	82
904	112.75	32.15	125.5	2005	6	9884	282	21	270	73
905	112.75	32.15	125.5	2005	7	9895	279	18	317	85
906	112.75	32.15	125.5	2005	8	9926	253	19	280	87
907	110.367	31.0333	334	2005	6	9652	265	16	240	72
908	110.367	31.0333	334	2005	7	9657	286	17	266	70
909	110.367	31.0333	334	2005	8	9683	253	18	243	77
910	112.567	31.1667	65.8	2005	6	9956	280	23	267	73
911	112.567	31.1667	65.8	2005	7	9965	283	29	300	79
912	112.567	31.1667	65.8	2005	8	9993	253	26	265	82
913	113.817	31.6167	93.3	2005	6	9923	276	19	260	72
914	113.817	31.6167	93.3	2005	7	9931	283	23	299	79
915	113.817	31.6167	93.3	2005	8	9957	252	20	260	81
916	115.017	31.1833	59.3	2005	6	9964	277	20	266	74
917	115.017	31.1833	59.3	2005	7	9974	297	25	304	74
918	115.017	31.1833	59.3	2005	8	9995	265	24	269	79
919	109.467	30.2833	457.1	2005	6	9525	255	11	243	77
920	109.467	30.2833	457.1	2005	7	9534	275	13	276	77
921	109.467	30.2833	457.1	2005	8	9554	249	13	254	82
922	110.667	30.2	619.9	2005	6	9351	240	11	227	79
923	110.667	30.2	619.9	2005	7	9360	261	12	257	78
924	110.667	30.2	619.9	2005	8	9381	231	11	234	84
925	111.3	30.7	133.1	2005	6	9876	275	12	270	75
926	111.3	30.7	133.1	2005	7	9884	289	13	303	78
927	111.3	30.7	133.1	2005	8	9915	259	11	273	82
928	111.083	30.8667	139.9	2005	6	9909	268	13	258	75
929	111.083	30.8667	139.9	2005	7	9915	285	13	292	77
930	111.083	30.8667	139.9	2005	8	9947	252	11	264	83
931	112.15	30.35	32.2	2005	6	9985	267	20	274	79
932	112.15	30.35	32.2	2005	7	9993	282	31	299	79
933	112.15	30.35	32.2	2005	8	10022	249	23	261	83
934	113.167	30.6667	34.1	2005	6	9992	273	16	256	72
935	113.167	30.6667	34.1	2005	7	10000	286	23	281	73
936	113.167	30.6667	34.1	2005	8	10026	265	18	274	80
937	114.133	30.6167	23.1	2005	6	10000	285	12	267	70
938	114.133	30.6167	23.1	2005	7	10009	305	16	298	70
939	114.133	30.6167	23.1	2005	8	10032	272	15	267	75
940	109.417	29.5167	459.5	2005	6	9515	254	6	243	76
941	109.417	29.5167	459.5	2005	7	9527	273	7	269	76
942	109.417	29.5167	459.5	2005	8	9545	250	7	251	80
943	113.917	29.9833	36	2005	6	9980	281	13	283	76
944	113.917	29.9833	36	2005	7	9990	307	18	308	71
945	113.917	29.9833	36	2005	8	10011	275	19	279	77
946	115.667	30.7333	123.8	2005	6	9884	268	14	248	72
947	115.667	30.7333	123.8	2005	7	9897	289	16	289	74
948	115.667	30.7333	123.8	2005	8	9912	267	15	258	75
949	115.033	30.2333	32.2	2005	6	10007	282	15	261	70
950	115.033	30.2333	32.2	2005	7	10017	308	19	295	68
951	115.033	30.2333	32.2	2005	8	10035	275	19	264	73
952	110.167	29.4	322.2	2005	6	9670	260	12	258	78
953	110.167	29.4	322.2	2005	7	9682	281	14	279	75
954	110.167	29.4	322.2	2005	8	9703	251	11	254	80
955	111.367	29.5833	116.9	2005	6	9889	269	17	316	90
956	111.367	29.5833	116.9	2005	7	9897	294	24	333	82
957	111.367	29.5833	116.9	2005	8	9925	262	22	291	86
958	112.4	29.3667	36	2005	6	9983	276	18	273	75
959	112.4	29.3667	36	2005	7	9993	297	26	295	72
960	112.4	29.3667	36	2005	8	10017	265	21	266	77
961	113.083	29.3833	53	2005	6	9970	275	14	267	73
962	113.083	29.3833	53	2005	7	9981	303	29	284	67
963	113.083	29.3833	53	2005	8	10002	270	25	259	73
964	109.733	28.3167	208.4	2005	6	9788	265	14	268	79
965	109.733	28.3167	208.4	2005	7	9800	287	16	282	74
966	109.733	28.3167	208.4	2005	8	9819	261	14	254	76
967	110.4	28.4667	151.6	2005	6	9855	262	11	261	78
968	110.4	28.4667	151.6	2005	7	9868	289	15	278	72
969	110.4	28.4667	151.6	2005	8	9887	263	15	246	73
970	111.683	29.05	35	2005	6	9983	279	14	277	75
971	111.683	29.05	35	2005	7	9993	304	19	294	69
972	111.683	29.05	35	2005	8	10019	270	16	263	75
973	111.217	28.3833	128.3	2005	6	9881	260	13	276	84
974	111.217	28.3833	128.3	2005	7	9893	285	17	291	78
975	111.217	28.3833	128.3	2005	8	9914	257	15	258	80
976	112.367	28.85	37	2005	6	9987	272	21	267	74
977	112.367	28.85	37	2005	7	9998	301	29	286	68
978	112.367	28.85	37	2005	8	10020	267	25	255	74
979	113.567	28.7167	106.3	2005	6	9910	265	11	261	77
980	113.567	28.7167	106.3	2005	7	9924	293	17	278	70
981	113.567	28.7167	106.3	2005	8	9937	268	17	256	74
982	112.917	28.2167	68	2005	6	9949	275	19	271	75
983	112.917	28.2167	68	2005	7	9963	304	26	279	66
984	112.917	28.2167	68	2005	8	9978	273	26	257	72
985	109.683	27.45	272.2	2005	6	9721	261	10	259	78
986	109.683	27.45	272.2	2005	7	9737	282	13	268	72
987	109.683	27.45	272.2	2005	8	9750	258	12	250	76
988	111.467	27.2333	248.6	2005	6	9752	264	12	276	82
989	111.467	27.2333	248.6	2005	7	9770	292	17	278	70
990	111.467	27.2333	248.6	2005	8	9780	271	16	250	71
991	112.167	27.45	100	2005	6	9912	270	14	279	80
992	112.167	27.45	100	2005	7	9928	299	18	284	69
993	112.167	27.45	100	2005	8	9941	272	18	257	73
994	112.7	27.3	1265.9	2005	6	8679	205	58	225	93
995	112.7	27.3	1265.9	2005	7	8702	220	79	244	92
996	112.7	27.3	1265.9	2005	8	8702	201	53	217	93
997	113.167	27.8667	74.6	2005	6	9941	276	17	265	74
998	113.167	27.8667	74.6	2005	7	9957	305	23	272	64
999	113.167	27.8667	74.6	2005	8	9969	275	21	258	72
1000	109.783	26.1667	397.5	2005	6	9585	253	14	257	81
1001	109.783	26.1667	397.5	2005	7	9608	266	21	253	74
1002	109.783	26.1667	397.5	2005	8	9610	252	14	243	77
1003	110.633	26.7333	341	2005	6	9647	264	14	273	80
1004	110.633	26.7333	341	2005	7	9665	288	17	269	70
1005	110.633	26.7333	341	2005	8	9675	264	17	251	75
1006	111.617	26.2333	172.6	2005	6	9838	268	19	271	78
1007	111.617	26.2333	172.6	2005	7	9857	298	23	267	65
1008	111.617	26.2333	172.6	2005	8	9864	273	24	252	71
1009	112.6	26.9	104.9	2005	6	9912	274	20	271	76
1010	112.6	26.9	104.9	2005	7	9931	306	25	268	63
1011	112.6	26.9	104.9	2005	8	9939	279	22	250	68
1012	112.4	26.4167	116.6	2005	6	9894	272	21	294	82
1013	112.4	26.4167	116.6	2005	7	9912	304	26	285	67
1014	112.4	26.4167	116.6	2005	8	9921	278	23	270	74
1015	111.6	25.5333	192.2	2005	6	9818	268	16	289	83
1016	111.6	25.5333	192.2	2005	7	9840	296	21	280	69
1017	111.6	25.5333	192.2	2005	8	9841	279	18	267	73
1018	113.033	25.8	184.9	2005	6	9825	275	15	249	69
1019	113.033	25.8	184.9	2005	7	9846	303	20	235	56
1020	113.033	25.8	184.9	2005	8	9848	277	14	231	64
1021	114.317	25.1333	133.8	2005	6	9881	271	14	278	79
1022	114.317	25.1333	133.8	2005	7	9902	292	16	270	68
1023	114.317	25.1333	133.8	2005	8	9893	279	16	281	76
1024	112.383	24.7833	98.3	2005	6	9920	273	7	287	80
1025	112.383	24.7833	98.3	2005	7	9943	296	10	267	66
1026	112.383	24.7833	98.3	2005	8	9938	283	9	268	71
1027	113.6	24.6833	61	2005	6	9965	273	16	287	80
1028	113.6	24.6833	61	2005	7	9987	298	18	266	65
1029	113.6	24.6833	61	2005	8	9978	284	12	279	74
1030	113.533	23.8667	68.6	2005	6	9960	271	13	294	83
1031	113.533	23.8667	68.6	2005	7	9983	289	14	281	72
1032	113.533	23.8667	68.6	2005	8	9970	283	12	283	75
1033	114.483	24.3667	214.8	2005	6	9802	263	11	278	82
1034	114.483	24.3667	214.8	2005	7	9823	285	13	266	70
1035	114.483	24.3667	214.8	2005	8	9810	274	9	271	76
1036	116.1	24.2667	87.8	2005	6	9948	271	12	285	81
1037	116.1	24.2667	87.8	2005	7	9966	292	16	281	71
1038	116.1	24.2667	87.8	2005	8	9952	278	14	285	78
1039	112.433	23.6333	57.3	2005	6	9971	274	11	307	85
1040	112.433	23.6333	57.3	2005	7	9994	289	12	294	76
1041	112.433	23.6333	57.3	2005	8	9982	279	12	297	80
1042	112.45	23.0333	41	2005	6	9993	274	18	306	85
1043	112.45	23.0333	41	2005	7	10014	295	22	291	73
1044	112.45	23.0333	41	2005	8	10001	288	20	306	79
1045	113.333	23.1667	41	2005	6	9999	279	14	301	81
1046	113.333	23.1667	41	2005	7	10019	299	15	294	71
1047	113.333	23.1667	41	2005	8	10004	287	14	298	77
1048	114.733	23.8	70.8	2005	6	10000	269	11	281	80
1049	114.733	23.8	70.8	2005	7	10018	296	13	273	67
1050	114.733	23.8	70.8	2005	8	10005	285	13	281	74
1051	113.833	23.3333	38.9	2005	6	10003	272	17	294	82
1052	113.833	23.3333	38.9	2005	7	10026	289	17	298	77
1053	113.833	23.3333	38.9	2005	8	10017	280	16	317	86
1054	114.417	23.0833	22.4	2005	6	10021	269	15	289	82
1055	114.417	23.0833	22.4	2005	7	10039	290	15	290	74
1056	114.417	23.0833	22.4	2005	8	10024	280	13	291	78
1057	115.767	23.9333	120.9	2005	6	9912	270	13	282	80
1058	115.767	23.9333	120.9	2005	7	9930	292	15	280	71
1059	115.767	23.9333	120.9	2005	8	9916	278	12	287	79
1060	116.683	23.4	2.9	2005	6	10049	271	21	277	77
1061	116.683	23.4	2.9	2005	7	10064	293	21	281	70
1062	116.683	23.4	2.9	2005	8	10046	286	23	282	73
1063	116.3	23.0333	14.4	2005	6	10037	268	16	307	88
1064	116.3	23.0333	14.4	2005	7	10052	290	20	311	79
1065	116.3	23.0333	14.4	2005	8	10035	278	21	313	85
1066	110.933	22.35	84.6	2005	6	9939	273	9	299	84
1067	110.933	22.35	84.6	2005	7	9961	289	14	283	73
1068	110.933	22.35	84.6	2005	8	9948	283	10	293	78
1069	111.567	22.7667	53.3	2005	6	9973	280	10	307	82
1070	111.567	22.7667	53.3	2005	7	9994	299	13	294	72
1071	111.567	22.7667	53.3	2005	8	9981	289	13	300	77
1072	112.783	22.25	32.7	2005	6	10005	275	16	302	83
1073	112.783	22.25	32.7	2005	7	10026	286	18	290	75
1074	112.783	22.25	32.7	2005	8	10009	279	19	304	82
1075	114	22.5333	63	2005	6	10024	278	17	288	78
1076	114	22.5333	63	2005	7	10043	294	17	287	71
1077	114	22.5333	63	2005	8	10028	285	19	304	79
1078	115.367	22.8	17.3	2005	6	10033	267	24	305	87
1079	115.367	22.8	17.3	2005	7	10049	286	23	309	80
1080	115.367	22.8	17.3	2005	8	10033	277	30	310	84
1081	110.3	21.15	53.3	2005	6	9970	284	30	309	81
1082	110.3	21.15	53.3	2005	7	9991	285	40	305	79
1083	110.3	21.15	53.3	2005	8	9979	278	31	307	83
1084	111.967	21.8333	89.9	2005	6	9938	267	39	316	91
1085	111.967	21.8333	89.9	2005	7	9959	280	38	304	81
1086	111.967	21.8333	89.9	2005	8	9943	275	37	325	89
1087	111	21.5	11.8	2005	6	10017	281	14	324	85
1088	111	21.5	11.8	2005	7	10039	291	18	311	78
1089	111	21.5	11.8	2005	8	10025	284	15	316	83
1090	112.767	21.7333	21.5	2005	6	10016	278	40	312	84
1091	112.767	21.7333	21.5	2005	7	10037	286	34	304	78
1092	112.767	21.7333	21.5	2005	8	10021	281	39	319	84
1093	110.183	20.3333	55.9	2005	6	9968	291	21	287	73
1094	110.183	20.3333	55.9	2005	7	9988	289	26	284	73
1095	110.183	20.3333	55.9	2005	8	9976	280	21	291	78
1096	110.3	25.3167	164.4	2005	6	9840	266	15	294	85
1097	110.3	25.3167	164.4	2005	7	9863	292	18	287	73
1098	110.3	25.3167	164.4	2005	8	9862	279	19	269	73
1099	109.4	25.2167	121.3	2005	6	9885	268	12	303	87
1100	109.4	25.2167	121.3	2005	7	9909	288	14	293	76
1101	109.4	25.2167	121.3	2005	8	9906	281	14	280	75
1102	107.033	24.55	484.6	2005	6	9479	258	10	273	83
1103	107.033	24.55	484.6	2005	7	9504	267	14	261	76
1104	107.033	24.55	484.6	2005	8	9503	257	12	262	81
1105	108.033	24.7	260.2	2005	6	9780	271	11	329	93
1106	108.033	24.7	260.2	2005	7	9803	296	15	317	79
1107	108.033	24.7	260.2	2005	8	9801	285	12	312	82
1108	108.1	23.9333	170.8	2005	6	9825	270	18	313	89
1109	108.1	23.9333	170.8	2005	7	9851	293	23	290	73
1110	108.1	23.9333	170.8	2005	8	9845	284	22	294	77
1111	109.4	24.35	96.8	2005	6	9913	275	15	293	81
1112	109.4	24.35	96.8	2005	7	9937	298	19	278	68
1113	109.4	24.35	96.8	2005	8	9931	290	15	268	68
1114	110.517	24.2	145.7	2005	6	9864	266	11	284	82
1115	110.517	24.2	145.7	2005	7	9889	285	13	271	72
1116	110.517	24.2	145.7	2005	8	9882	277	13	268	73
1117	111.533	24.4167	108.8	2005	6	9906	275	11	281	77
1118	111.533	24.4167	108.8	2005	7	9929	300	13	265	64
1119	111.533	24.4167	108.8	2005	8	9922	287	12	263	68
1120	105.833	23.4167	794.1	2005	6	9148	248	13	250	81
1121	105.833	23.4167	794.1	2005	7	9175	250	16	237	76
1122	105.833	23.4167	794.1	2005	8	9172	240	11	240	81
1123	106.6	23.9	173.5	2005	6	9816	276	14	311	85
1124	106.6	23.9	173.5	2005	7	9841	290	17	291	75
1125	106.6	23.9	173.5	2005	8	9840	279	13	294	80
1126	106.417	23.1333	739.9	2005	6	9205	252	10	259	82
1127	106.417	23.1333	739.9	2005	7	9233	255	12	244	76
1128	106.417	23.1333	739.9	2005	8	9227	248	9	246	80
1129	107.583	23.3167	108.8	2005	6	9893	280	11	303	81
1130	107.583	23.3167	108.8	2005	7	9922	293	14	286	72
1131	107.583	23.3167	108.8	2005	8	9917	287	12	289	74
1132	109.233	23.75	84.9	2005	6	9926	275	14	303	83
1133	109.233	23.75	84.9	2005	7	9952	295	17	285	71
1134	109.233	23.75	84.9	2005	8	9944	288	14	280	72
1135	110.083	23.4	42.5	2005	6	9977	276	13	307	84
1136	110.083	23.4	42.5	2005	7	10001	299	16	294	71
1137	110.083	23.4	42.5	2005	8	9992	294	14	294	73
1138	111.3	23.4833	114.8	2005	6	9901	268	12	289	83
1139	111.3	23.4833	114.8	2005	7	9924	290	13	282	72
1140	111.3	23.4833	114.8	2005	8	9914	281	13	280	75
1141	106.85	22.3333	128.8	2005	6	9868	281	9	306	82
1142	106.85	22.3333	128.8	2005	7	9896	286	11	293	76
1143	106.85	22.3333	128.8	2005	8	9889	278	10	297	81
1144	108.217	22.6333	121.6	2005	6	9883	277	13	329	90
1145	108.217	22.6333	121.6	2005	7	9911	286	14	314	82
1146	108.217	22.6333	121.6	2005	8	9902	277	13	316	86
1147	109.3	22.4167	66.6	2005	6	9948	276	22	303	83
1148	109.3	22.4167	66.6	2005	7	9973	288	22	294	76
1149	109.3	22.4167	66.6	2005	8	9962	282	18	296	79
1150	110.167	22.65	81.8	2005	6	9936	278	13	303	82
1151	110.167	22.65	81.8	2005	7	9959	297	16	287	71
1152	110.167	22.65	81.8	2005	8	9947	290	14	290	74
1153	107.967	21.5333	22.1	2005	6	9996	282	18	320	84
1154	107.967	21.5333	22.1	2005	7	10021	288	20	304	78
1155	107.967	21.5333	22.1	2005	8	10011	284	19	306	80
1156	108.35	21.7833	32.4	2005	6	9985	277	21	340	92
1157	108.35	21.7833	32.4	2005	7	10010	285	25	324	84
1158	108.35	21.7833	32.4	2005	8	10001	279	20	323	86
1159	108.617	21.95	4.5	2005	6	10015	283	18	326	85
1160	108.617	21.95	4.5	2005	7	10040	293	20	310	77
1161	108.617	21.95	4.5	2005	8	10031	287	18	308	79
1162	109.133	21.45	12.8	2005	6	10010	288	34	316	80
1163	109.133	21.45	12.8	2005	7	10033	292	32	304	76
1164	109.133	21.45	12.8	2005	8	10023	284	29	307	80
1165	109.1	21.0333	55.2	2005	6	9962	291	45	320	80
1166	109.1	21.0333	55.2	2005	7	9985	296	35	312	76
1167	109.1	21.0333	55.2	2005	8	9974	286	37	312	80
1168	110.25	20	63.5	2005	6	10014	294	13	314	78
1169	110.25	20	63.5	2005	7	10033	294	17	307	76
1170	110.25	20	63.5	2005	8	10022	287	14	308	79
1171	108.617	19.1	7.6	2005	6	10020	304	69	293	68
1172	108.617	19.1	7.6	2005	7	10036	289	48	292	74
1173	108.617	19.1	7.6	2005	8	10027	286	47	296	76
1174	109.583	19.5167	169	2005	6	9844	289	18	276	71
1175	109.583	19.5167	169	2005	7	9861	277	18	277	76
1176	109.583	19.5167	169	2005	8	9851	272	18	280	79
1177	109.833	19.0333	250.9	2005	6	9756	279	13	281	76
1178	109.833	19.0333	250.9	2005	7	9771	271	17	272	78
1179	109.833	19.0333	250.9	2005	8	9760	264	12	276	82
1180	110.467	19.2333	24	2005	6	10005	290	15	306	78
1181	110.467	19.2333	24	2005	7	10022	286	15	297	78
1182	110.467	19.2333	24	2005	8	10010	278	14	299	81
1183	109.517	18.2333	6	2005	6	10034	299	13	307	73
1184	109.517	18.2333	6	2005	7	10047	287	15	295	76
1185	109.517	18.2333	6	2005	8	10036	282	14	297	78
1186	110.033	18.5	13.9	2005	6	10025	293	18	314	78
1187	110.033	18.5	13.9	2005	7	10039	279	17	314	84
1188	110.033	18.5	13.9	2005	8	10027	277	18	316	86
1189	112.333	16.8333	4.7	2005	6	10044	299	48	329	78
1190	112.333	16.8333	4.7	2005	7	10053	294	35	311	76
1191	112.333	16.8333	4.7	2005	8	10045	287	42	318	81
1192	111.617	16.5333	4	2005	6	10045	310	33	344	78
1193	111.617	16.5333	4	2005	7	10055	300	28	323	77
1194	111.617	16.5333	4	2005	8	10046	287	27	338	86
1195	109.533	31.0167	299.8	2005	6	9689	266	14	237	70
1196	109.533	31.0167	299.8	2005	7	9692	291	14	269	69
1197	109.533	31.0167	299.8	2005	8	9716	262	15	247	75
1198	107.8	30.6833	454.5	2005	6	9516	248	12	242	79
1199	107.8	30.6833	454.5	2005	7	9517	273	14	268	75
1200	107.8	30.6833	454.5	2005	8	9540	246	15	246	81
1201	108.4	30.7667	186.7	2005	6	9810	262	8	266	80
1202	108.4	30.7667	186.7	2005	7	9806	292	9	286	73
1203	108.4	30.7667	186.7	2005	8	9832	266	9	256	75
1204	106.467	29.5833	259.1	2005	6	9731	269	14	264	76
1205	106.467	29.5833	259.1	2005	7	9727	295	17	288	72
1206	106.467	29.5833	259.1	2005	8	9754	259	13	263	80
1207	107.417	29.75	273.5	2005	6	9717	264	9	248	74
1208	107.417	29.75	273.5	2005	7	9711	292	12	265	68
1209	107.417	29.75	273.5	2005	8	9739	261	9	248	75
1210	108.767	28.8333	664.1	2005	6	9297	241	11	234	80
1211	108.767	28.8333	664.1	2005	7	9308	264	11	260	77
1212	108.767	28.8333	664.1	2005	8	9323	239	9	239	81
1213	98.1	32.9833	9200	2005	6	6125	69	21	68	70
1214	98.1	32.9833	9200	2005	7	6137	99	21	85	71
1215	98.1	32.9833	9200	2005	8	6133	94	19	83	72
1216	102.967	33.5833	3439.6	2005	6	6711	91	24	82	73
1217	102.967	33.5833	3439.6	2005	7	6720	120	26	104	75
1218	102.967	33.5833	3439.6	2005	8	6719	112	23	100	76
1219	98.5833	31.8	8184	2005	6	6865	136	9	98	66
1220	98.5833	31.8	8184	2005	7	6872	159	9	119	69
1221	98.5833	31.8	8184	2005	8	6872	147	10	123	75
1222	100	31.6167	8393.5	2005	6	6742	129	20	98	67
1223	100	31.6167	8393.5	2005	7	6752	151	17	115	69
1224	100	31.6167	8393.5	2005	8	6749	146	17	116	73
1225	100.333	32.2833	8893.9	2005	6	6340	86	21	84	76
1226	100.333	32.2833	8893.9	2005	7	6352	112	18	103	78
1227	100.333	32.2833	8893.9	2005	8	6349	107	16	102	81
1228	101.117	30.9833	2957.2	2005	6	7085	149	23	108	67
1229	101.117	30.9833	2957.2	2005	7	7098	167	18	124	68
1230	101.117	30.9833	2957.2	2005	8	7095	163	13	128	72
1231	102.233	31.9	2664.4	2005	6	7342	146	11	116	72
1232	102.233	31.9	2664.4	2005	7	7344	170	11	136	73
1233	102.233	31.9	2664.4	2005	8	7344	163	7	138	77
1234	102.55	32.8	3491.6	2005	6	6666	93	24	89	77
1235	102.55	32.8	3491.6	2005	7	6675	123	24	110	78
1236	102.55	32.8	3491.6	2005	8	6673	117	22	107	79
1237	102.35	31	2369.2	2005	6	7644	185	19	117	58
1238	102.35	31	2369.2	2005	7	7649	207	17	135	58
1239	102.35	31	2369.2	2005	8	7651	196	15	135	62
1240	103.567	32.65	2850.7	2005	6	7205	133	13	97	67
1241	103.567	32.65	2850.7	2005	7	7211	159	12	121	69
1242	103.567	32.65	2850.7	2005	8	7212	151	13	116	70
1243	103.833	30.7	539.3	2005	6	9429	251	14	233	75
1244	103.833	30.7	539.3	2005	7	9430	256	15	263	81
1245	103.833	30.7	539.3	2005	8	9454	233	13	239	84
1246	103.667	31	698.5	2005	6	9251	249	10	203	65
1247	103.667	31	698.5	2005	7	9252	256	8	235	72
1248	103.667	31	698.5	2005	8	9272	229	6	223	80
1249	104.517	32.4167	893.2	2005	6	9057	229	16	189	69
1250	104.517	32.4167	893.2	2005	7	9059	239	10	227	78
1251	104.517	32.4167	893.2	2005	8	9077	219	8	212	82
1252	104.733	31.45	522.7	2005	6	9445	258	19	220	68
1253	104.733	31.45	522.7	2005	7	9446	262	20	259	77
1254	104.733	31.45	522.7	2005	8	9471	236	17	239	82
1255	99.1	30	2589.2	2005	6	7384	213	14	107	48
1256	99.1	30	2589.2	2005	7	7404	213	11	136	59
1257	99.1	30	2589.2	2005	8	7406	195	10	149	69
1258	100.317	30.9333	8000	2005	6	6946	145	25	103	67
1259	100.317	30.9333	8000	2005	7	6960	157	19	123	72
1260	100.317	30.9333	8000	2005	8	6957	153	15	125	75
1261	100.267	30	3948.9	2005	6	6297	115	18	80	62
1262	100.267	30	3948.9	2005	7	6317	116	13	97	73
1263	100.267	30	3948.9	2005	8	6314	113	14	98	75
1264	103	29.9833	627.6	2005	6	9339	252	19	211	67
1265	103	29.9833	627.6	2005	7	9340	256	16	243	75
1266	103	29.9833	627.6	2005	8	9362	234	10	234	82
1267	100.3	29.05	8727.7	2005	6	6460	135	24	82	56
1268	100.3	29.05	8727.7	2005	7	6479	127	16	104	73
1269	100.3	29.05	8727.7	2005	8	6477	123	14	104	74
1270	101.967	30.05	2615.7	2005	6	7417	138	25	118	76
1271	101.967	30.05	2615.7	2005	7	7422	162	23	141	77
1272	101.967	30.05	2615.7	2005	8	7427	146	21	133	81
1273	103.333	29.5167	8047.4	2005	6	7020	105	29	100	78
1274	103.333	29.5167	8047.4	2005	7	7032	125	20	132	90
1275	103.333	29.5167	8047.4	2005	8	7033	109	27	122	93
1276	103.75	29.5667	424.2	2005	6	9549	258	15	229	71
1277	103.75	29.5667	424.2	2005	7	9547	268	15	268	77
1278	103.75	29.5667	424.2	2005	8	9574	243	14	249	83
1279	101.267	27.9333	2426.5	2005	6	7608	200	19	141	65
1280	101.267	27.9333	2426.5	2005	7	7627	192	13	166	77
1281	101.267	27.9333	2426.5	2005	8	7628	184	11	166	80
1282	101.5	29	7987.3	2005	6	7125	160	22	116	68
1283	101.5	29	7987.3	2005	7	7143	157	16	137	79
1284	101.5	29	7987.3	2005	8	7144	152	15	134	79
1285	102.517	28.65	1659.5	2005	6	8286	200	10	172	75
1286	102.517	28.65	1659.5	2005	7	8286	219	12	205	79
1287	102.517	28.65	1659.5	2005	8	8296	199	9	190	83
1288	102.85	28	2132.4	2005	6	7906	181	11	148	73
1289	102.85	28	2132.4	2005	7	7913	198	12	174	77
1290	102.85	28	2132.4	2005	8	7919	179	8	163	81
1291	103.583	28.2667	1255.8	2005	6	8693	218	8	187	73
1292	103.583	28.2667	1255.8	2005	7	8694	230	9	222	80
1293	103.583	28.2667	1255.8	2005	8	8708	210	8	204	83
1294	104.6	28.8	340.8	2005	6	9632	265	12	273	80
1295	104.6	28.8	340.8	2005	7	9630	274	11	310	86
1296	104.6	28.8	340.8	2005	8	9657	248	9	274	88
1297	101.517	27.4333	2545	2005	6	7458	183	17	137	68
1298	101.517	27.4333	2545	2005	7	7476	177	13	157	79
1299	101.517	27.4333	2545	2005	8	7477	169	13	152	80
1300	102.267	27.9	1590.9	2005	6	8340	231	11	166	61
1301	102.267	27.9	1590.9	2005	7	8351	241	12	196	68
1302	102.267	27.9	1590.9	2005	8	8357	221	8	197	75
1303	101.717	26.5833	1190.1	2005	6	8723	267	23	195	59
1304	101.717	26.5833	1190.1	2005	7	8747	253	15	222	71
1305	101.717	26.5833	1190.1	2005	8	8752	242	16	220	74
1306	102.25	26.65	1787.3	2005	6	8147	221	17	176	68
1307	102.25	26.65	1787.3	2005	7	8167	212	12	194	79
1308	102.25	26.65	1787.3	2005	8	8169	205	13	189	80
1309	105.85	32.4333	513.8	2005	6	9456	256	19	205	64
1310	105.85	32.4333	513.8	2005	7	9459	261	18	242	73
1311	105.85	32.4333	513.8	2005	8	9483	240	17	228	77
1312	108.033	32.0667	674	2005	6	9286	240	18	210	73
1313	108.033	32.0667	674	2005	7	9291	251	17	252	81
1314	108.033	32.0667	674	2005	8	9312	228	20	225	82
1315	105.967	31.5833	382.6	2005	6	9592	258	10	248	77
1316	105.967	31.5833	382.6	2005	7	9592	266	11	287	84
1317	105.967	31.5833	382.6	2005	8	9618	241	9	265	89
1318	106.767	31.8667	417.7	2005	6	9561	257	11	235	73
1319	106.767	31.8667	417.7	2005	7	9562	268	11	271	78
1320	106.767	31.8667	417.7	2005	8	9587	242	10	244	82
1321	107.5	31.2	344.9	2005	6	9640	262	16	269	81
1322	107.5	31.2	344.9	2005	7	9639	282	20	302	81
1323	107.5	31.2	344.9	2005	8	9665	253	17	272	86
1324	105.55	30.5	355	2005	6	9627	258	16	252	77
1325	105.55	30.5	355	2005	7	9625	270	16	284	81
1326	105.55	30.5	355	2005	8	9652	241	13	259	87
1327	106.1	30.7833	309.7	2005	6	9677	260	12	231	70
1328	106.1	30.7833	309.7	2005	7	9675	275	14	263	73
1329	106.1	30.7833	309.7	2005	8	9703	247	12	239	78
1330	105.117	29.6167	349.7	2005	6	9631	256	13	248	77
1331	105.117	29.6167	349.7	2005	7	9628	270	12	278	79
1332	105.117	29.6167	349.7	2005	8	9655	242	10	251	84
1333	105.383	28.7833	368.8	2005	6	9609	255	21	256	80
1334	105.383	28.7833	368.8	2005	7	9606	273	18	285	79
1335	105.383	28.7833	368.8	2005	8	9632	245	18	255	84
1336	105.433	28.1667	377.5	2005	6	9597	261	11	241	73
1337	105.433	28.1667	377.5	2005	7	9593	283	14	261	70
1338	105.433	28.1667	377.5	2005	8	9619	256	13	237	74
1339	104.283	26.8667	2237.5	2005	6	7744	170	25	155	81
1340	104.283	26.8667	2237.5	2005	7	7757	184	26	171	82
1341	104.283	26.8667	2237.5	2005	8	7760	172	24	161	83
1342	104.467	25.7167	1800	2005	6	8155	198	19	187	82
1343	104.467	25.7167	1800	2005	7	8173	203	22	189	80
1344	104.467	25.7167	1800	2005	8	8176	192	16	184	84
1345	106.833	28.1333	972	2005	6	8978	228	19	204	75
1346	106.833	28.1333	972	2005	7	8986	250	22	226	72
1347	106.833	28.1333	972	2005	8	8998	233	22	211	75
1348	106.217	28.3333	1180.2	2005	6	8769	212	15	197	80
1349	106.217	28.3333	1180.2	2005	7	8775	238	20	217	75
1350	106.217	28.3333	1180.2	2005	8	8788	215	18	197	78
1351	105.283	27.3	1510.6	2005	6	8433	207	11	173	72
1352	105.283	27.3	1510.6	2005	7	8440	228	14	195	72
1353	105.283	27.3	1510.6	2005	8	8450	209	12	178	74
1354	106.883	27.7	843.9	2005	6	9105	243	11	220	74
1355	106.883	27.7	843.9	2005	7	9114	261	13	235	71
1356	106.883	27.7	843.9	2005	8	9126	244	10	219	73
1357	107.467	27.7667	792.2	2005	6	9159	241	15	228	77
1358	107.467	27.7667	792.2	2005	7	9170	258	15	241	74
1359	107.467	27.7667	792.2	2005	8	9181	239	14	229	79
1360	108.25	27.95	416.3	2005	6	9556	264	10	248	74
1361	108.25	27.95	416.3	2005	7	9567	288	16	252	66
1362	108.25	27.95	416.3	2005	8	9582	262	11	241	72
1363	109.183	27.7167	279.7	2005	6	9711	267	10	248	73
1364	109.183	27.7167	279.7	2005	7	9724	290	13	262	67
1365	109.183	27.7167	279.7	2005	8	9741	264	11	242	72
1366	106.017	27.0333	1231.4	2005	6	8705	224	13	199	74
1367	106.017	27.0333	1231.4	2005	7	8718	238	23	209	71
1368	106.017	27.0333	1231.4	2005	8	8725	222	16	201	76
1369	105.9	26.25	1431.1	2005	6	8511	212	25	203	82
1370	105.9	26.25	1431.1	2005	7	8529	219	29	211	81
1371	105.9	26.25	1431.1	2005	8	8532	210	23	205	83
1372	106.733	26.5833	1223.8	2005	6	8710	221	22	210	80
1373	106.733	26.5833	1223.8	2005	7	8728	233	25	214	76
1374	106.733	26.5833	1223.8	2005	8	8732	221	21	205	79
1375	107.983	26.6	720.3	2005	6	9236	246	13	238	78
1376	107.983	26.6	720.3	2005	7	9254	267	21	233	68
1377	107.983	26.6	720.3	2005	8	9261	244	17	227	76
1378	108.667	26.9667	626.9	2005	6	9327	243	13	243	82
1379	108.667	26.9667	626.9	2005	7	9342	261	14	245	76
1380	108.667	26.9667	626.9	2005	8	9354	239	14	234	82
1381	105.183	25.4333	1378.5	2005	6	8560	219	16	208	80
1382	105.183	25.4333	1378.5	2005	7	8579	226	21	211	78
1383	105.183	25.4333	1378.5	2005	8	8581	214	16	209	83
1384	106.083	25.1833	566.8	2005	6	9392	259	6	257	78
1385	106.083	25.1833	566.8	2005	7	9414	271	8	253	72
1386	106.083	25.1833	566.8	2005	8	9416	262	6	250	75
1387	106.767	25.4333	440.3	2005	6	9529	262	7	273	82
1388	106.767	25.4333	440.3	2005	7	9551	275	8	269	75
1389	106.767	25.4333	440.3	2005	8	9553	266	7	262	77
1390	107.55	25.8333	1013.3	2005	6	8932	226	18	234	86
1391	107.55	25.8333	1013.3	2005	7	8954	238	26	232	80
1392	107.55	25.8333	1013.3	2005	8	8954	226	17	225	83
1393	108.533	25.9667	285.7	2005	6	9701	263	10	289	85
1394	108.533	25.9667	285.7	2005	7	9723	280	13	281	77
1395	108.533	25.9667	285.7	2005	8	9727	268	12	267	78
1396	98.9167	28.4833	3319	2005	6	6806	139	17	102	67
1397	98.9167	28.4833	3319	2005	7	6821	143	14	123	77
1398	98.9167	28.4833	3319	2005	8	6819	136	14	126	82
1399	98.6667	27.75	1583.3	2005	6	8346	215	12	182	74
1400	98.6667	27.75	1583.3	2005	7	8359	218	12	208	81
1401	98.6667	27.75	1583.3	2005	8	8353	214	9	210	84
1402	99.7	27.8333	3276.7	2005	6	6843	142	24	106	67
1403	99.7	27.8333	3276.7	2005	7	6857	146	19	124	76
1404	99.7	27.8333	3276.7	2005	8	6857	139	18	126	80
1405	99.2833	27.1667	2326.1	2005	6	7658	192	18	142	66
1406	99.2833	27.1667	2326.1	2005	7	7672	195	12	164	75
1407	99.2833	27.1667	2326.1	2005	8	7670	186	11	172	81
1408	103.717	27.35	1949.5	2005	6	8010	193	20	151	69
1409	103.717	27.35	1949.5	2005	7	8018	207	18	173	73
1410	103.717	27.35	1949.5	2005	8	8025	192	14	164	76
1411	98.85	25.8667	5910	2005	6	8978	264	16	207	63
1412	98.85	25.8667	5910	2005	7	8997	258	13	235	72
1413	98.85	25.8667	5910	2005	8	8997	248	11	240	78
1414	100.217	26.8667	2392.4	2005	6	7590	201	26	142	63
1415	100.217	26.8667	2392.4	2005	7	7610	189	21	163	77
1416	100.217	26.8667	2392.4	2005	8	7611	179	21	165	82
1417	101.267	26.6333	1244.8	2005	6	8683	258	19	199	64
1418	101.267	26.6333	1244.8	2005	7	8708	241	17	228	78
1419	101.267	26.6333	1244.8	2005	8	8712	234	13	230	82
1420	103.283	26.4167	2110.5	2005	6	7860	197	20	149	67
1421	103.283	26.4167	2110.5	2005	7	7874	196	18	167	75
1422	103.283	26.4167	2110.5	2005	8	7877	186	16	161	76
1423	98.5	25.0167	1654.6	2005	6	8293	208	19	191	80
1424	98.5	25.0167	1654.6	2005	7	8309	208	19	205	84
1425	98.5	25.0167	1654.6	2005	8	8304	205	19	204	86
1426	99.1833	25.1167	1652.2	2005	6	8291	226	24	185	69
1427	99.1833	25.1167	1652.2	2005	7	8309	221	21	196	75
1428	99.1833	25.1167	1652.2	2005	8	8306	213	19	198	79
1429	100.183	25.7	1990.5	2005	6	7968	215	21	175	70
1430	100.183	25.7	1990.5	2005	7	7988	205	19	185	78
1431	100.183	25.7	1990.5	2005	8	7990	197	14	185	82
1432	101.867	25.7333	1120.6	2005	6	8792	266	17	222	67
1433	101.867	25.7333	1120.6	2005	7	8815	257	19	228	71
1434	101.867	25.7333	1120.6	2005	8	8818	249	16	227	74
1435	101.55	25.0333	1824.1	2005	6	8125	223	22	187	71
1436	101.55	25.0333	1824.1	2005	7	8147	211	20	192	78
1437	101.55	25.0333	1824.1	2005	8	8146	203	15	197	83
1438	102.65	25	1886.5	2005	6	8060	215	21	176	70
1439	102.65	25	1886.5	2005	7	8081	210	19	178	73
1440	102.65	25	1886.5	2005	8	8080	205	18	175	74
1441	103.833	25.5833	1898.7	2005	6	8058	203	29	177	75
1442	103.833	25.5833	1898.7	2005	7	8077	200	23	181	79
1443	103.833	25.5833	1898.7	2005	8	8078	192	21	173	79
1444	97.85	24.0167	776.6	2005	6	9176	256	12	244	76
1445	97.85	24.0167	776.6	2005	7	9194	252	13	255	80
1446	97.85	24.0167	776.6	2005	8	9188	250	11	258	82
1447	100.867	24.4667	1162.3	2005	6	8767	249	14	228	74
1448	100.867	24.4667	1162.3	2005	7	8788	240	12	234	80
1449	100.867	24.4667	1162.3	2005	8	8786	235	10	234	82
1450	102.55	24.3333	1716.9	2005	6	8225	218	23	197	77
1451	102.55	24.3333	1716.9	2005	7	8246	210	17	199	81
1452	102.55	24.3333	1716.9	2005	8	8243	206	14	203	85
1453	103.767	24.5333	1704.3	2005	6	8242	212	23	198	80
1454	103.767	24.5333	1704.3	2005	7	8264	205	19	196	82
1455	103.767	24.5333	1704.3	2005	8	8262	197	17	190	84
1456	99.4	23.55	1104.9	2005	6	8837	255	11	217	70
1457	99.4	23.55	1104.9	2005	7	8856	243	9	236	80
1458	99.4	23.55	1104.9	2005	8	8852	239	8	240	82
1459	100.083	23.8833	1502.4	2005	6	8437	234	13	194	70
1460	100.083	23.8833	1502.4	2005	7	8457	226	11	205	76
1461	100.083	23.8833	1502.4	2005	8	8453	222	12	207	79
1462	99.9333	22.5667	1054.8	2005	6	8897	241	11	239	81
1463	99.9333	22.5667	1054.8	2005	7	8914	236	10	237	83
1464	99.9333	22.5667	1054.8	2005	8	8910	233	10	239	85
1465	100.783	22	582	2005	6	9378	265	15	284	83
1466	100.783	22	582	2005	7	9395	264	12	276	82
1467	100.783	22	582	2005	8	9391	259	13	276	84
1468	100.967	22.7833	1302.1	2005	6	8641	230	10	234	84
1469	100.967	22.7833	1302.1	2005	7	8658	228	8	234	85
1470	100.967	22.7833	1302.1	2005	8	8653	223	7	230	86
1471	101.983	23.6	400.9	2005	6	9552	295	20	269	68
1472	101.983	23.6	400.9	2005	7	9578	289	22	270	70
1473	101.983	23.6	400.9	2005	8	9576	284	20	273	72
1474	101.567	21.4833	631.9	2005	6	9333	257	13	279	86
1475	101.567	21.4833	631.9	2005	7	9349	257	11	275	85
1476	101.567	21.4833	631.9	2005	8	9344	251	12	276	88
1477	101.85	22.5833	1120.5	2005	6	8824	235	8	234	82
1478	101.85	22.5833	1120.5	2005	7	8841	232	6	230	82
1479	101.85	22.5833	1120.5	2005	8	8835	229	5	232	84
1480	103.383	23.3833	1300.7	2005	6	8630	244	23	194	65
1481	103.383	23.3833	1300.7	2005	7	8653	237	22	193	67
1482	103.383	23.3833	1300.7	2005	8	8649	230	17	198	72
1483	103.683	22.9833	1414.1	2005	6	8528	220	16	218	83
1484	103.683	22.9833	1414.1	2005	7	8550	213	17	214	85
1485	103.683	22.9833	1414.1	2005	8	8544	208	19	212	87
1486	104.333	23.6167	1561.1	2005	6	8385	217	25	213	83
1487	104.333	23.6167	1561.1	2005	7	8408	214	28	210	84
1488	104.333	23.6167	1561.1	2005	8	8405	205	21	209	87
1489	105.067	24.0667	1249.6	2005	6	8684	232	14	223	79
1490	105.067	24.0667	1249.6	2005	7	8708	235	16	216	76
1491	105.067	24.0667	1249.6	2005	8	8707	223	12	218	82
1492	80.0833	32.5	4278.6	2005	6	6052	99	27	39	35
1493	80.0833	32.5	4278.6	2005	7	6049	151	28	72	45
1494	80.0833	32.5	4278.6	2005	8	6045	147	22	53	34
1495	84.4167	32.15	4414.9	2005	6	5944	90	31	44	42
1496	84.4167	32.15	4414.9	2005	7	5948	133	38	66	46
1497	84.4167	32.15	4414.9	2005	8	5944	125	28	69	51
1498	90.0167	31.3833	4700	2005	6	5741	78	35	57	59
1499	90.0167	31.3833	4700	2005	7	5759	93	33	78	69
1500	90.0167	31.3833	4700	2005	8	5754	90	38	80	72
1501	91.1	32.35	4800	2005	6	5746	65	28	57	63
1502	91.1	32.35	4800	2005	7	5764	81	22	77	73
1503	91.1	32.35	4800	2005	8	5757	83	21	81	75
1504	92.0667	31.4833	4507	2005	6	5877	80	26	67	66
1505	92.0667	31.4833	4507	2005	7	5897	99	14	91	76
1506	92.0667	31.4833	4507	2005	8	5892	100	17	87	73
1507	81.25	30.2833	4900	2005	6	6369	117	35	63	49
1508	81.25	30.2833	4900	2005	7	6369	146	38	97	61
1509	81.25	30.2833	4900	2005	8	6367	140	38	89	58
1510	88.6333	30.95	4672	2005	6	5761	90	30	70	63
1511	88.6333	30.95	4672	2005	7	5780	103	32	85	70
1512	88.6333	30.95	4672	2005	8	5778	96	27	86	74
1513	91.1	30.4833	4200	2005	6	6042	101	21	76	66
1514	91.1	30.4833	4200	2005	7	6054	118	26	94	70
1515	91.1	30.4833	4200	2005	8	6051	109	19	100	78
1516	87.6	29.0833	4000	2005	6	6228	158	17	60	37
1517	87.6	29.0833	4000	2005	7	6252	149	7	93	58
1518	87.6	29.0833	4000	2005	8	6248	140	5	99	65
1519	89.1	29.6833	4000	2005	6	6247	145	32766	85	55
1520	89.1	29.6833	4000	2005	7	6269	143	32766	108	69
1521	89.1	29.6833	4000	2005	8	6267	133	32766	110	75
1522	88.8833	29.25	3836	2005	6	6364	158	16	70	43
1523	88.8833	29.25	3836	2005	7	6391	152	16	105	64
1524	88.8833	29.25	3836	2005	8	6386	147	13	115	71
1525	90.1667	29.4333	3809.4	2005	6	6379	164	15	69	41
1526	90.1667	29.4333	3809.4	2005	7	6405	162	10	105	60
1527	90.1667	29.4333	3809.4	2005	8	6403	154	9	115	68
1528	90.9833	29.3	3555.3	2005	6	6580	177	32766	90	47
1529	90.9833	29.3	3555.3	2005	7	6598	175	32766	113	60
1530	90.9833	29.3	3555.3	2005	8	6594	170	32766	126	67
1531	91.1333	29.6667	3648.9	2005	6	6508	175	20	73	39
1532	91.1333	29.6667	3648.9	2005	7	6533	176	22	101	54
1533	91.1333	29.6667	3648.9	2005	8	6531	163	17	115	65
1534	91.7333	29.85	3804.3	2005	6	6392	152	26	79	49
1535	91.7333	29.85	3804.3	2005	7	6414	151	32766	109	66
1536	91.7333	29.85	3804.3	2005	8	6412	136	32766	120	78
1537	91.7667	29.25	3551.7	2005	6	6587	178	18	74	39
1538	91.7667	29.25	3551.7	2005	7	6609	176	25	106	56
1539	91.7667	29.25	3551.7	2005	8	6605	170	19	116	62
1540	85.9667	28.1833	3810	2005	6	6478	98	51	90	75
1541	85.9667	28.1833	3810	2005	7	6489	110	46	109	84
1542	85.9667	28.1833	3810	2005	8	6485	110	45	110	85
1543	87.0833	28.6333	4300	2005	6	6043	119	26	57	44
1544	87.0833	28.6333	4300	2005	7	6061	126	20	73	53
1545	87.0833	28.6333	4300	2005	8	6057	125	17	73	53
1546	89.6	28.9167	4040	2005	6	6244	134	16	75	53
1547	89.6	28.9167	4040	2005	7	6265	138	13	95	63
1548	89.6	28.9167	4040	2005	8	6260	136	11	96	65
1549	90.4	28.9667	4432.4	2005	6	5931	104	32766	69	57
1550	90.4	28.9667	4432.4	2005	7	5953	110	32766	90	71
1551	90.4	28.9667	4432.4	2005	8	5947	110	32766	91	71
1552	91.95	27.9833	4280.3	2005	6	6027	71	44	73	73
1553	91.95	27.9833	4280.3	2005	7	6039	84	41	87	80
1554	91.95	27.9833	4280.3	2005	8	6035	87	43	92	82
1555	92.4667	28.4167	3860	2005	6	6356	138	32	94	62
1556	92.4667	28.4167	3860	2005	7	6376	138	27	107	70
1557	92.4667	28.4167	3860	2005	8	6369	145	29	107	67
1558	89.0833	27.7333	4300	2005	6	6048	71	50	75	75
1559	89.0833	27.7333	4300	2005	7	6064	82	43	90	83
1560	89.0833	27.7333	4300	2005	8	6060	83	35	91	83
1561	93.7833	31.8833	4022.8	2005	6	6237	96	16	99	85
1562	93.7833	31.8833	4022.8	2005	7	6249	123	16	118	84
1563	93.7833	31.8833	4022.8	2005	8	6244	119	16	117	85
1564	93.7833	31.4833	3940	2005	6	6318	108	32766	84	67
1565	93.7833	31.4833	3940	2005	7	6331	130	32766	96	67
1566	93.7833	31.4833	3940	2005	8	6326	125	32766	101	71
1567	95.6	31.4167	3873.1	2005	6	6351	113	14	87	67
1568	95.6	31.4167	3873.1	2005	7	6363	137	11	101	67
1569	95.6	31.4167	3873.1	2005	8	6360	128	9	108	75
1570	96.6	31.2167	3810	2005	6	6408	115	32766	83	65
1571	96.6	31.2167	3810	2005	7	6421	133	32766	99	68
1572	96.6	31.2167	3810	2005	8	6417	130	32766	110	76
1573	97.1667	31.15	3306	2005	6	6793	156	10	98	60
1574	97.1667	31.15	3306	2005	7	6803	170	6	119	65
1575	97.1667	31.15	3306	2005	8	6801	160	7	134	75
1576	93.2833	30.6667	4488.8	2005	6	5885	79	23	69	68
1577	93.2833	30.6667	4488.8	2005	7	5902	96	20	83	71
1578	93.2833	30.6667	4488.8	2005	8	5897	92	181	87	76
1579	95.8333	30.75	3640	2005	6	6525	140	29	79	53
1580	95.8333	30.75	3640	2005	7	6537	157	25	94	56
1581	95.8333	30.75	3640	2005	8	6532	152	21	101	62
1582	95.7667	29.8667	2736	2005	6	7304	158	12	125	73
1583	95.7667	29.8667	2736	2005	7	7310	178	14	144	74
1584	95.7667	29.8667	2736	2005	8	7305	170	9	151	80
1585	96.9167	30.05	3260	2005	6	6822	201	32766	85	37
1586	96.9167	30.05	3260	2005	7	6839	203	32766	112	51
1587	96.9167	30.05	3260	2005	8	6835	195	32766	118	55
1588	92.5833	29.15	8260	2005	6	6854	175	32766	97	53
1589	92.5833	29.15	8260	2005	7	6874	176	32766	129	67
1590	92.5833	29.15	8260	2005	8	6867	176	32766	133	69
1591	94.3333	29.6667	2991.8	2005	6	7072	161	16	114	65
1592	94.3333	29.6667	2991.8	2005	7	7081	173	11	137	72
1593	94.3333	29.6667	2991.8	2005	8	7077	166	7	143	78
1594	94.2167	29.2167	2950	2005	6	7121	156	13	118	70
1595	94.2167	29.2167	2950	2005	7	7128	169	32766	139	75
1596	94.2167	29.2167	2950	2005	8	7123	167	32766	142	77
1597	97.8333	29.6667	3780	2005	6	6410	137	18	76	52
1598	97.8333	29.6667	3780	2005	7	6427	139	12	100	66
1599	97.8333	29.6667	3780	2005	8	6424	137	13	105	69
1600	98.6	29.6833	3870	2005	6	6366	121	32766	84	63
1601	98.6	29.6833	3870	2005	7	6384	126	32766	103	73
1602	98.6	29.6833	3870	2005	8	6382	125	32766	106	75
1603	97.4667	28.65	2327.6	2005	6	7649	196	18	140	65
1604	97.4667	28.65	2327.6	2005	7	7658	201	20	158	69
1605	97.4667	28.65	2327.6	2005	8	7656	191	16	167	78
1606	109.783	38.2667	1157	2005	6	8764	239	28	94	36
1607	109.783	38.2667	1157	2005	7	8784	249	27	147	50
1608	109.783	38.2667	1157	2005	8	8807	215	24	160	64
1609	107.583	37.5833	1360.3	2005	6	8560	237	32	80	30
1610	107.583	37.5833	1360.3	2005	7	8577	239	31	140	51
1611	107.583	37.5833	1360.3	2005	8	8594	209	33	140	59
1612	108.167	36.9167	1331.4	2005	6	8609	218	14	100	44
1613	108.167	36.9167	1331.4	2005	7	8625	225	14	164	64
1614	108.167	36.9167	1331.4	2005	8	8644	196	13	156	71
1615	109.233	37.9333	1111	2005	6	8821	245	22	97	36
1616	109.233	37.9333	1111	2005	7	8841	256	25	154	51
1617	109.233	37.9333	1111	2005	8	8864	219	22	165	65
1618	110.217	37.5	929.7	2005	6	9003	250	29	110	40
1619	110.217	37.5	929.7	2005	7	9022	258	27	169	55
1620	110.217	37.5	929.7	2005	8	9048	226	24	171	65
1621	109.5	36.6	958.5	2005	6	8979	238	19	121	46
1622	109.5	36.6	958.5	2005	7	8995	246	17	187	64
1623	109.5	36.6	958.5	2005	8	9021	221	15	175	67
1624	107.8	35.2	1206.5	2005	6	8731	218	19	143	59
1625	107.8	35.2	1206.5	2005	7	8746	222	19	198	76
1626	107.8	35.2	1206.5	2005	8	8767	192	18	184	83
1627	109.5	35.8167	1159.8	2005	6	8777	228	21	127	51
1628	109.5	35.8167	1159.8	2005	7	8792	230	21	196	72
1629	109.5	35.8167	1159.8	2005	8	8815	202	20	181	77
1630	107.383	34.5167	781.1	2005	6	9162	247	24	157	56
1631	107.383	34.5167	781.1	2005	7	9178	246	22	216	73
1632	107.383	34.5167	781.1	2005	8	9204	210	17	210	85
1633	108.217	34.25	447.8	2005	6	9515	256	16	175	58
1634	108.217	34.25	447.8	2005	7	9530	262	17	229	70
1635	108.217	34.25	447.8	2005	8	9563	226	12	220	80
1636	108.933	34.3	397.5	2005	6	9569	280	17	165	48
1637	108.933	34.3	397.5	2005	7	9585	280	18	229	63
1638	108.933	34.3	397.5	2005	8	9618	245	17	221	73
1639	108.983	34.9333	710	2005	6	9234	256	22	155	51
1640	108.983	34.9333	710	2005	7	9249	261	23	220	68
1641	108.983	34.9333	710	2005	8	9277	228	19	211	77
1642	110.083	34.4833	2064.9	2005	6	7911	183	35	105	52
1643	110.083	34.4833	2064.9	2005	7	7925	180	36	157	77
1644	110.083	34.4833	2064.9	2005	8	7935	155	37	142	81
1645	106.15	33.3167	794.2	2005	6	9163	235	18	186	68
1646	106.15	33.3167	794.2	2005	7	9170	243	18	230	78
1647	106.15	33.3167	794.2	2005	8	9191	221	16	216	82
1648	107.033	33.0667	509.5	2005	6	9462	251	12	219	70
1649	107.033	33.0667	509.5	2005	7	9469	259	13	253	77
1650	107.033	33.0667	509.5	2005	8	9495	234	13	231	80
1651	107.983	33.5167	827.2	2005	6	9124	222	12	188	72
1652	107.983	33.5167	827.2	2005	7	9132	235	10	230	80
1653	107.983	33.5167	827.2	2005	8	9154	214	11	211	83
1654	109.967	33.8667	742.2	2005	6	9211	238	24	155	57
1655	109.967	33.8667	742.2	2005	7	9224	244	23	220	74
1656	109.967	33.8667	742.2	2005	8	9250	216	15	201	78
1657	109.15	33.4333	693.7	2005	6	9265	235	13	198	72
1658	109.15	33.4333	693.7	2005	7	9276	249	11	251	82
1659	109.15	33.4333	693.7	2005	8	9302	215	10	214	84
1660	108.267	33.05	484.9	2005	6	9490	244	12	229	77
1661	108.267	33.05	484.9	2005	7	9499	254	11	267	84
1662	108.267	33.05	484.9	2005	8	9525	230	11	241	86
1663	109.033	32.7167	290.8	2005	6	9699	248	13	216	71
1664	109.033	32.7167	290.8	2005	7	9707	257	14	252	77
1665	109.033	32.7167	290.8	2005	8	9737	234	13	227	79
1666	97.0333	41.8	1770.4	2005	6	8186	192	42	54	27
1667	97.0333	41.8	1770.4	2005	7	8193	224	42	73	31
1668	97.0333	41.8	1770.4	2005	8	8201	195	42	78	37
1669	94.6833	40.15	1139	2005	6	8792	248	18	88	30
1670	94.6833	40.15	1139	2005	7	8791	257	16	130	43
1671	94.6833	40.15	1139	2005	8	8800	236	19	121	45
1672	95.7667	40.5333	1170.9	2005	6	8753	244	20	78	27
1673	95.7667	40.5333	1170.9	2005	7	8752	256	21	121	40
1674	95.7667	40.5333	1170.9	2005	8	8762	236	25	113	42
1675	97.0333	40.2667	1526	2005	6	8408	222	25	76	31
1676	97.0333	40.2667	1526	2005	7	8412	235	23	110	42
1677	97.0333	40.2667	1526	2005	8	8423	210	23	108	48
1678	99.5167	40.3	1177.4	2005	6	8750	241	27	90	32
1679	99.5167	40.3	1177.4	2005	7	8752	258	26	125	41
1680	99.5167	40.3	1177.4	2005	8	8768	224	26	129	51
1681	98.9	40	1270.5	2005	6	8660	239	24	83	30
1682	98.9	40	1270.5	2005	7	8662	259	26	120	39
1683	98.9	40	1270.5	2005	8	8674	228	25	122	48
1684	98.4833	39.7667	1477.2	2005	6	8458	223	22	83	32
1685	98.4833	39.7667	1477.2	2005	7	8462	232	22	130	48
1686	98.4833	39.7667	1477.2	2005	8	8472	207	20	125	55
1687	99.8333	39.3667	1332.2	2005	6	8583	222	21	102	41
1688	99.8333	39.3667	1332.2	2005	7	8586	237	22	146	53
1689	99.8333	39.3667	1332.2	2005	8	8597	209	20	142	62
1690	100.433	38.9333	1482.7	2005	6	8451	218	20	95	39
1691	100.433	38.9333	1482.7	2005	7	8456	236	22	129	48
1692	100.433	38.9333	1482.7	2005	8	8463	211	19	130	56
1693	101.083	38.8	1764.6	2005	6	8179	203	25	84	38
1694	101.083	38.8	1764.6	2005	7	8187	214	22	123	53
1695	101.083	38.8	1764.6	2005	8	8191	196	24	120	57
1696	101.967	38.2333	1976.9	2005	6	7982	177	29	95	50
1697	101.967	38.2333	1976.9	2005	7	7991	191	27	128	62
1698	101.967	38.2333	1976.9	2005	8	7994	177	27	124	65
1699	102.667	37.9167	1531.5	2005	6	8402	223	20	95	38
1700	102.667	37.9167	1531.5	2005	7	8409	233	18	131	49
1701	102.667	37.9167	1531.5	2005	8	8417	214	17	133	55
1702	103.083	38.6333	1367.5	2005	6	8563	232	23	87	33
1703	103.083	38.6333	1367.5	2005	7	8572	241	24	132	48
1704	103.083	38.6333	1367.5	2005	8	8581	221	28	130	52
1705	102.867	37.2	3045.1	2005	6	7040	110	49	66	53
1706	102.867	37.2	3045.1	2005	7	7054	124	46	96	69
1707	102.867	37.2	3045.1	2005	8	7052	108	51	100	79
1708	104.05	37.1833	1630.9	2005	6	8306	224	22	86	34
1709	104.05	37.1833	1630.9	2005	7	8316	234	21	130	49
1710	104.05	37.1833	1630.9	2005	8	8325	211	25	132	56
1711	103.933	36.35	1668.5	2005	6	8276	200	20	107	50
1712	103.933	36.35	1668.5	2005	7	8287	212	18	140	60
1713	103.933	36.35	1668.5	2005	8	8292	203	19	130	58
1714	104.683	36.5667	1398.2	2005	6	8531	230	20	115	44
1715	104.683	36.5667	1398.2	2005	7	8542	238	20	154	56
1716	104.683	36.5667	1398.2	2005	8	8552	217	18	150	61
1717	104.15	35.8667	1874.4	2005	6	8069	184	22	121	60
1718	104.15	35.8667	1874.4	2005	7	8081	191	23	154	72
1719	104.15	35.8667	1874.4	2005	8	8085	182	25	145	71
1720	103.183	35.5833	1917.2	2005	6	8038	182	16	116	59
1721	103.183	35.5833	1917.2	2005	7	8050	184	13	150	73
1722	103.183	35.5833	1917.2	2005	8	8051	180	11	148	73
1723	103.85	35.35	1893.8	2005	6	8062	176	19	136	72
1724	103.85	35.35	1893.8	2005	7	8072	187	16	167	81
1725	103.85	35.35	1893.8	2005	8	8075	180	17	160	80
1726	105	35.3833	2450.6	2005	6	7553	147	47	107	66
1727	105	35.3833	2450.6	2005	7	7565	149	48	142	85
1728	105	35.3833	2450.6	2005	8	7568	130	53	132	89
1729	107.3	36.5833	1255.6	2005	6	8675	231	20	105	42
1730	107.3	36.5833	1255.6	2005	7	8691	231	19	172	64
1731	107.3	36.5833	1255.6	2005	8	8711	199	18	167	74
1732	106.667	35.55	1346.6	2005	6	8590	219	19	120	50
1733	106.667	35.55	1346.6	2005	7	8607	217	19	176	70
1734	106.667	35.55	1346.6	2005	8	8624	189	19	168	78
1735	107.633	35.7333	1421	2005	6	8513	224	24	116	47
1736	107.633	35.7333	1421	2005	7	8529	221	22	175	68
1737	107.633	35.7333	1421	2005	8	8547	187	22	168	78
1738	102.083	34	3471.4	2005	6	6687	94	24	81	70
1739	102.083	34	3471.4	2005	7	6697	120	22	104	75
1740	102.083	34	3471.4	2005	8	6694	115	21	106	79
1741	102.9	35	2910	2005	6	7154	115	19	92	71
1742	102.9	35	2910	2005	7	7165	131	19	110	76
1743	102.9	35	2910	2005	8	7163	130	18	109	75
1744	104.017	34.4333	2315	2005	6	7677	152	15	117	70
1745	104.017	34.4333	2315	2005	7	7686	168	16	142	77
1746	104.017	34.4333	2315	2005	8	7687	160	15	136	77
1747	104.917	33.4	1079.1	2005	6	8860	247	21	149	51
1748	104.917	33.4	1079.1	2005	7	8866	253	18	191	62
1749	104.917	33.4	1079.1	2005	8	8881	234	17	181	64
1750	105.867	34.5667	1085.2	2005	6	8855	219	14	167	67
1751	105.867	34.5667	1085.2	2005	7	8867	223	17	204	77
1752	105.867	34.5667	1085.2	2005	8	8884	202	20	187	80
1753	90.85	38.25	2944.8	2005	6	7124	155	32	45	28
1754	90.85	38.25	2944.8	2005	7	7131	171	30	64	36
1755	90.85	38.25	2944.8	2005	8	7126	161	26	61	36
1756	93.3333	38.75	2770	2005	6	7261	160	43	41	24
1757	93.3333	38.75	2770	2005	7	7267	181	41	60	32
1758	93.3333	38.75	2770	2005	8	7262	168	44	54	31
1759	98.4167	38.8	3367	2005	6	6771	89	30	60	56
1760	98.4167	38.8	3367	2005	7	6785	115	25	84	65
1761	98.4167	38.8	3367	2005	8	6777	109	26	82	66
1762	99.5833	38.4167	8320	2005	6	6816	77	30	61	62
1763	99.5833	38.4167	8320	2005	7	6829	108	23	82	67
1764	99.5833	38.4167	8320	2005	8	6823	96	23	83	72
1765	100.25	38.1833	2787.4	2005	6	7263	122	21	74	56
1766	100.25	38.1833	2787.4	2005	7	7274	145	17	100	63
1767	100.25	38.1833	2787.4	2005	8	7270	133	20	99	68
1768	93.6833	36.8	2767	2005	6	7262	173	43	51	28
1769	93.6833	36.8	2767	2005	7	7269	181	41	78	41
1770	93.6833	36.8	2767	2005	8	7264	176	40	69	37
1771	95.3667	37.85	3173.2	2005	6	6917	147	27	47	30
1772	95.3667	37.85	3173.2	2005	7	6928	162	19	80	47
1773	95.3667	37.85	3173.2	2005	8	6922	161	19	67	39
1774	97.3667	37.3667	2981.5	2005	6	7074	156	26	58	35
1775	97.3667	37.3667	2981.5	2005	7	7090	164	19	96	55
1776	97.3667	37.3667	2981.5	2005	8	7083	163	20	89	51
1777	100.133	37.3333	8301.5	2005	6	6814	95	30	71	62
1778	100.133	37.3333	8301.5	2005	7	6827	117	31	95	70
1779	100.133	37.3333	8301.5	2005	8	6823	113	28	94	71
1780	101.617	37.3833	7850	2005	6	7186	113	15	83	65
1781	101.617	37.3833	7850	2005	7	7197	136	13	109	72
1782	101.617	37.3833	7850	2005	8	7193	130	11	108	75
1783	94.9	36.4167	2807.6	2005	6	7233	175	30	51	27
1784	94.9	36.4167	2807.6	2005	7	7241	187	27	78	39
1785	94.9	36.4167	2807.6	2005	8	7236	182	27	71	36
1786	96.4167	36.4333	2790.4	2005	6	7239	175	18	58	31
1787	96.4167	36.4333	2790.4	2005	7	7250	181	14	95	49
1788	96.4167	36.4333	2790.4	2005	8	7243	177	16	78	41
1789	98.4833	36.9167	7950	2005	6	7087	145	24	70	46
1790	98.4833	36.9167	7950	2005	7	7101	151	17	107	65
1791	98.4833	36.9167	7950	2005	8	7095	148	18	99	61
1792	98.1	36.3	3191.1	2005	6	6905	132	29	62	44
1793	98.1	36.3	3191.1	2005	7	6917	142	22	95	62
1794	98.1	36.3	3191.1	2005	8	6912	138	23	86	57
1795	100.617	36.2667	2835	2005	6	7211	143	16	84	55
1796	100.617	36.2667	2835	2005	7	7221	159	12	111	64
1797	100.617	36.2667	2835	2005	8	7217	156	12	110	64
1798	101.75	36.7167	2295.2	2005	6	7684	158	11	100	59
1799	101.75	36.7167	2295.2	2005	7	7694	172	9	129	69
1800	101.75	36.7167	2295.2	2005	8	7692	167	8	125	69
1801	101.433	36.0333	2237.1	2005	6	7738	174	15	105	57
1802	101.433	36.0333	2237.1	2005	7	7746	191	18	125	60
1803	101.433	36.0333	2237.1	2005	8	7745	186	16	125	62
1804	102.85	36.3167	1813.9	2005	6	8138	197	20	108	50
1805	102.85	36.3167	1813.9	2005	7	8148	207	16	144	62
1806	102.85	36.3167	1813.9	2005	8	8150	197	15	144	65
1807	93.0833	35.2167	4612.2	2005	6	5812	34	40	51	67
1808	93.0833	35.2167	4612.2	2005	7	5825	60	39	71	77
1809	93.0833	35.2167	4612.2	2005	8	5820	63	36	68	73
1810	99.9833	35.5833	3323.2	2005	6	6817	109	21	77	62
1811	99.9833	35.5833	3323.2	2005	7	6828	128	18	103	71
1812	99.9833	35.5833	3323.2	2005	8	6825	121	15	101	73
1813	100.75	35.5833	8120	2005	6	6980	125	16	84	62
1814	100.75	35.5833	8120	2005	7	6990	140	15	107	69
1815	100.75	35.5833	8120	2005	8	6987	133	14	104	71
1816	102.017	35.5167	2491.4	2005	6	7515	158	15	102	59
1817	102.017	35.5167	2491.4	2005	7	7524	168	12	123	67
1818	102.017	35.5167	2491.4	2005	8	7522	166	13	122	67
1819	92.4333	34.2167	4533.1	2005	6	5864	55	36	57	66
1820	92.4333	34.2167	4533.1	2005	7	5876	82	32	78	73
1821	92.4333	34.2167	4533.1	2005	8	5870	84	29	75	70
1822	95.3	32.9	4066.4	2005	6	6205	88	17	73	68
1823	95.3	32.9	4066.4	2005	7	6214	122	17	92	67
1824	95.3	32.9	4066.4	2005	8	6210	118	15	93	70
1825	95.7833	34.1333	4175	2005	6	6113	68	19	65	68
1826	95.7833	34.1333	4175	2005	7	6123	101	20	84	69
1827	95.7833	34.1333	4175	2005	8	6118	98	20	81	68
1828	97.0167	33.0167	3681.2	2005	6	6504	114	11	80	62
1829	97.0167	33.0167	3681.2	2005	7	6510	145	10	99	63
1830	97.0167	33.0167	3681.2	2005	8	6507	137	9	101	67
1831	98.2167	34.9167	4272.3	2005	6	6060	56	33	56	64
1832	98.2167	34.9167	4272.3	2005	7	6073	84	38	79	73
1833	98.2167	34.9167	4272.3	2005	8	6070	81	34	72	69
1834	97.1333	33.8	4415.4	2005	6	5956	49	26	64	75
1835	97.1333	33.8	4415.4	2005	7	5968	81	29	82	77
1836	97.1333	33.8	4415.4	2005	8	5964	76	25	79	77
1837	100.25	34.4667	3719	2005	6	6484	84	20	72	68
1838	100.25	34.4667	3719	2005	7	6495	108	19	95	75
1839	100.25	34.4667	3719	2005	8	6493	103	17	89	73
1840	99.65	33.75	3967.5	2005	6	6289	77	21	71	69
1841	99.65	33.75	3967.5	2005	7	6300	108	20	91	72
1842	99.65	33.75	3967.5	2005	8	6297	103	20	85	70
1843	101.6	34.7333	8500	2005	6	6649	90	23	78	71
1844	101.6	34.7333	8500	2005	7	6660	111	21	100	77
1845	101.6	34.7333	8500	2005	8	6657	105	19	94	76
1846	101.483	33.4333	3628.5	2005	6	6557	85	19	79	73
1847	101.483	33.4333	3628.5	2005	7	6567	114	17	101	76
1848	101.483	33.4333	3628.5	2005	8	6565	111	18	98	76
1849	96.4833	32.2	3643.7	2005	6	6531	116	14	89	67
1850	96.4833	32.2	3643.7	2005	7	6537	151	14	103	63
1851	96.4833	32.2	3643.7	2005	8	6535	139	11	109	71
1852	100.75	32.9333	8530	2005	6	6643	102	11	84	69
1853	100.75	32.9333	8530	2005	7	6651	131	8	106	72
1854	100.75	32.9333	8530	2005	8	6648	127	8	103	73
1855	106.767	39.2167	1092.5	2005	6	8831	244	26	96	34
1856	106.767	39.2167	1092.5	2005	7	8847	257	20	148	48
1857	106.767	39.2167	1092.5	2005	8	8865	232	23	147	54
1858	106.217	38.4833	1111.4	2005	6	8814	246	26	109	38
1859	106.217	38.4833	1111.4	2005	7	8830	253	23	158	52
1860	106.217	38.4833	1111.4	2005	8	8848	226	20	159	60
1861	106.7	38.8	1101.6	2005	6	8824	241	15	101	36
1862	106.7	38.8	1101.6	2005	7	8840	255	19	151	49
1863	106.7	38.8	1101.6	2005	8	8858	229	15	150	56
1864	105.183	37.5333	1225.7	2005	6	8701	230	28	131	49
1865	105.183	37.5333	1225.7	2005	7	8711	240	30	168	59
1866	105.183	37.5333	1225.7	2005	8	8724	214	34	157	64
1867	105.683	37.4833	1183.4	2005	6	8742	239	23	116	42
1868	105.683	37.4833	1183.4	2005	7	8754	248	23	162	55
1869	105.683	37.4833	1183.4	2005	8	8769	223	27	152	59
1870	107.383	37.8	1349.3	2005	6	8580	230	24	83	34
1871	107.383	37.8	1349.3	2005	7	8596	236	23	137	51
1872	107.383	37.8	1349.3	2005	8	8613	204	25	141	62
1873	105.65	36.5667	1854.2	2005	6	8098	213	25	82	35
1874	105.65	36.5667	1854.2	2005	7	8111	209	23	126	55
1875	105.65	36.5667	1854.2	2005	8	8120	182	23	128	64
1876	105.9	36.9667	1339.3	2005	6	8593	239	31	99	37
1877	105.9	36.9667	1339.3	2005	7	8606	244	32	152	55
1878	105.9	36.9667	1339.3	2005	8	8620	219	38	148	59
1879	106.267	36	1753	2005	6	8191	201	22	106	49
1880	106.267	36	1753	2005	7	8205	199	24	151	67
1881	106.267	36	1753	2005	8	8216	173	24	146	76
1882	105.717	35.9667	1916.5	2005	6	8037	177	18	109	58
1883	105.717	35.9667	1916.5	2005	7	8048	187	17	146	70
1884	105.717	35.9667	1916.5	2005	8	8056	169	17	138	74
1885	86.4	48.05	532.6	2005	6	9469	205	25	131	57
1886	86.4	48.05	532.6	2005	7	9463	233	18	143	52
1887	86.4	48.05	532.6	2005	8	9478	208	22	127	53
1888	85.8667	47.4333	984.1	2005	6	8991	191	41	100	47
1889	85.8667	47.4333	984.1	2005	7	8988	219	30	112	45
1890	85.8667	47.4333	984.1	2005	8	8997	190	33	103	49
1891	87.4667	47.1167	500.9	2005	6	9501	224	23	122	48
1892	87.4667	47.1167	500.9	2005	7	9493	244	19	146	51
1893	87.4667	47.1167	500.9	2005	8	9511	211	20	139	59
1894	88.0833	47.7333	735.3	2005	6	9241	202	23	117	52
1895	88.0833	47.7333	735.3	2005	7	9238	228	20	132	50
1896	88.0833	47.7333	735.3	2005	8	9253	196	21	130	59
1897	89.5167	46.9833	807.5	2005	6	9165	211	35	98	43
1898	89.5167	46.9833	807.5	2005	7	9160	245	31	107	38
1899	89.5167	46.9833	807.5	2005	8	9176	207	30	114	51
1900	83	46.7333	534.9	2005	6	9470	221	23	117	48
1901	83	46.7333	534.9	2005	7	9457	248	20	128	44
1902	83	46.7333	534.9	2005	8	9475	212	19	126	54
1903	85.7167	46.7833	1291.6	2005	6	8666	183	30	84	42
1904	85.7167	46.7833	1291.6	2005	7	8669	202	25	104	46
1905	85.7167	46.7833	1291.6	2005	8	8676	169	22	102	56
1906	90.3833	46.6667	1218.2	2005	6	8735	181	24	90	47
1907	90.3833	46.6667	1218.2	2005	7	8736	216	20	98	41
1908	90.3833	46.6667	1218.2	2005	8	8747	178	16	105	56
1909	82.5667	45.1833	336.1	2005	6	9685	268	58	107	32
1910	82.5667	45.1833	336.1	2005	7	9671	287	45	127	35
1911	82.5667	45.1833	336.1	2005	8	9695	245	48	128	44
1912	83.6	45.9333	1077.8	2005	6	8901	205	35	90	40
1913	83.6	45.9333	1077.8	2005	7	8893	231	33	104	39
1914	83.6	45.9333	1077.8	2005	8	8905	191	29	106	51
1915	84.85	45.6167	449.5	2005	6	9548	263	37	98	31
1916	84.85	45.6167	449.5	2005	7	9537	291	31	114	30
1917	84.85	45.6167	449.5	2005	8	9558	246	30	121	41
1918	90.5333	45.3667	1653.7	2005	6	8303	167	44	79	45
1919	90.5333	45.3667	1653.7	2005	7	8307	199	37	92	42
1920	90.5333	45.3667	1653.7	2005	8	8312	163	36	93	54
1921	81.0167	44.9667	1357.8	2005	6	8610	192	29	92	44
1922	81.0167	44.9667	1357.8	2005	7	8607	201	30	108	49
1923	81.0167	44.9667	1357.8	2005	8	8615	169	23	112	61
1924	82.9	44.6167	320.1	2005	6	9702	259	20	119	38
1925	82.9	44.6167	320.1	2005	7	9686	272	17	150	44
1926	82.9	44.6167	320.1	2005	8	9712	230	15	147	54
1927	84.6667	44.4333	478.7	2005	6	9524	261	22	107	34
1928	84.6667	44.4333	478.7	2005	7	9511	280	20	128	36
1929	84.6667	44.4333	478.7	2005	8	9532	238	19	133	49
1930	86.05	44.3167	442.9	2005	6	9567	254	19	123	40
1931	86.05	44.3167	442.9	2005	7	9554	265	16	157	49
1932	86.05	44.3167	442.9	2005	8	9576	226	16	153	60
1933	87.5333	44.2	440.5	2005	6	9567	251	26	114	40
1934	87.5333	44.2	440.5	2005	7	9554	273	21	139	42
1935	87.5333	44.2	440.5	2005	8	9575	228	23	143	57
1936	89.5667	44.0167	793.5	2005	6	9186	214	27	110	47
1937	89.5667	44.0167	793.5	2005	7	9178	237	25	132	50
1938	89.5667	44.0167	793.5	2005	8	9193	211	24	121	54
1939	81.3333	43.95	662.5	2005	6	9338	227	20	141	55
1940	81.3333	43.95	662.5	2005	7	9320	250	19	142	48
1941	81.3333	43.95	662.5	2005	8	9338	215	19	146	61
1942	81.1333	43.15	1851	2005	6	8135	148	21	106	65
1943	81.1333	43.15	1851	2005	7	8131	164	19	111	62
1944	81.1333	43.15	1851	2005	8	8130	146	20	106	66
1945	87.65	43.7833	935	2005	6	9045	232	27	89	34
1946	87.65	43.7833	935	2005	7	9037	255	26	112	36
1947	87.65	43.7833	935	2005	8	9051	215	26	122	52
1948	86.3	42.7333	1739	2005	6	8226	191	19	76	37
1949	86.3	42.7333	1739	2005	7	8229	202	16	96	43
1950	86.3	42.7333	1739	2005	8	8231	181	14	98	50
1951	88.3167	43.35	1103.5	2005	6	8856	206	55	93	40
1952	88.3167	43.35	1103.5	2005	7	8855	222	33	122	49
1953	88.3167	43.35	1103.5	2005	8	8866	191	35	120	58
1954	91.7333	43.2167	721.4	2005	6	9230	274	120	78	23
1955	91.7333	43.2167	721.4	2005	7	9228	297	97	99	26
1956	91.7333	43.2167	721.4	2005	8	9241	265	104	102	32
1957	88.2167	42.2333	922.4	2005	6	9024	251	28	82	28
1958	88.2167	42.2333	922.4	2005	7	9024	268	24	113	36
1959	88.2167	42.2333	922.4	2005	8	9032	247	25	111	40
1960	84.15	43.0333	2458	2005	6	7573	101	35	76	65
1961	84.15	43.0333	2458	2005	7	7575	114	29	89	68
1962	84.15	43.0333	2458	2005	8	7573	95	31	82	72
1963	86.5667	42.0833	1055.3	2005	6	8888	227	20	117	46
1964	86.5667	42.0833	1055.3	2005	7	8891	237	17	149	55
1965	86.5667	42.0833	1055.3	2005	8	8895	217	17	144	59
1966	89.2	42.9333	34.5	2005	6	9963	318	19	100	23
1967	89.2	42.9333	34.5	2005	7	9960	325	14	140	30
1968	89.2	42.9333	34.5	2005	8	9976	297	13	139	36
1969	80.2333	41.1667	1103.8	2005	6	8834	247	19	115	40
1970	80.2333	41.1667	1103.8	2005	7	8842	242	18	143	51
1971	80.2333	41.1667	1103.8	2005	8	8847	221	19	142	57
1972	81.9	41.7833	1229.2	2005	6	8712	217	13	121	51
1973	81.9	41.7833	1229.2	2005	7	8720	218	12	144	59
1974	81.9	41.7833	1229.2	2005	8	8722	202	11	135	61
1975	84.25	41.7833	976.1	2005	6	8962	261	19	95	30
1976	84.25	41.7833	976.1	2005	7	8966	265	17	122	37
1977	84.25	41.7833	976.1	2005	8	8973	246	16	125	43
1978	82.9667	41.7167	1081.9	2005	6	8855	245	22	110	39
1979	82.9667	41.7167	1081.9	2005	7	8862	245	21	131	45
1980	82.9667	41.7167	1081.9	2005	8	8868	219	19	139	56
1981	86.1333	41.75	931.5	2005	6	9009	266	22	103	31
1982	86.1333	41.75	931.5	2005	7	9013	268	21	135	42
1983	86.1333	41.75	931.5	2005	8	9020	251	20	137	46
1984	75.4	40.5167	3504.4	2005	6	6674	63	39	57	62
1985	75.4	40.5167	3504.4	2005	7	6679	77	33	58	59
1986	75.4	40.5167	3504.4	2005	8	6672	59	34	62	68
1987	75.25	39.7167	2175.7	2005	6	7811	184	38	81	41
1988	75.25	39.7167	2175.7	2005	7	7818	188	28	98	49
1989	75.25	39.7167	2175.7	2005	8	7815	173	26	95	51
1990	75.9833	39.4667	1289.4	2005	6	8647	253	22	102	34
1991	75.9833	39.4667	1289.4	2005	7	8656	253	21	130	43
1992	75.9833	39.4667	1289.4	2005	8	8659	236	20	128	47
1993	78.45	40.9333	1984.9	2005	6	7986	187	23	88	44
1994	78.45	40.9333	1984.9	2005	7	7992	191	23	107	52
1995	78.45	40.9333	1984.9	2005	8	7994	166	24	111	61
1996	78.5667	39.8	1116.5	2005	6	8815	261	19	109	35
1997	78.5667	39.8	1116.5	2005	7	8825	256	18	140	45
1998	78.5667	39.8	1116.5	2005	8	8830	235	16	143	52
1999	79.05	40.5	1161.8	2005	6	8772	250	18	109	38
[truncated: 47 more rows]

## Sheet: Year 2015
No.	Longitude	Latitude	Elevation（m）	Year	Month	Air pressure(0.1hPa)	Air temperature(℃)	Wind speed(0.1m/s)	Water vapor pressure(0.1m/s)	Ralatively Humidity(%)
1	116.867	40.3833	71.8	6	2015	9962	235	14	161	59
2	116.867	40.3833	71.8	7	2015	9971	258	13	203	64
3	116.867	40.3833	71.8	8	2015	9994	248	12	210	69
4	116.467	39.8	31.3	6	2015	10006	249	23	169	56
5	116.467	39.8	31.3	7	2015	10014	268	19	219	64
6	116.467	39.8	31.3	8	2015	10036	267	18	219	64
7	117.067	39.0833	2.5	6	2015	10037	239	20	182	64
8	117.067	39.0833	2.5	7	2015	10045	261	17	232	70
9	117.067	39.0833	2.5	8	2015	10066	255	14	238	74
10	117.717	39.05	4.8	6	2015	10041	253	29	175	56
11	117.717	39.05	4.8	7	2015	10048	271	26	233	66
12	117.717	39.05	4.8	8	2015	10071	265	22	238	70
13	114.7	41.15	1393.3	6	2015	10042	250	25	180	58
14	114.7	41.15	1393.3	7	2015	10051	267	24	237	68
15	114.7	41.15	1393.3	8	2015	10072	274	21	242	67
16	114.567	39.8333	909.5	6	2015	10015	226	56	205	75
17	114.567	39.8333	909.5	7	2015	10022	252	41	263	82
18	114.567	39.8333	909.5	8	2015	10044	268	41	274	78
19	114.417	38.0333	81	6	2015	8547	158	30	108	62
20	114.417	38.0333	81	7	2015	8560	192	28	144	67
21	114.417	38.0333	81	8	2015	8585	182	20	123	62
22	114.5	37.0667	77.3	6	2015	9047	200	21	125	55
23	114.5	37.0667	77.3	7	2015	9057	222	16	174	68
24	114.5	37.0667	77.3	8	2015	9081	213	15	156	65
25	116.633	41.2167	661.2	6	2015	9923	265	24	163	49
26	116.633	41.2167	661.2	7	2015	9930	276	19	223	62
27	116.633	41.2167	661.2	8	2015	9956	265	18	234	69
28	117.75	41.9333	842.8	6	2015	9833	261	36	156	49
29	117.75	41.9333	842.8	7	2015	9838	267	30	218	64
30	117.75	41.9333	842.8	8	2015	9865	258	29	226	69
31	114.883	40.7833	724.2	6	2015	9230	189	28	133	64
32	114.883	40.7833	724.2	7	2015	9244	217	27	177	71
33	114.883	40.7833	724.2	8	2015	9268	201	18	166	74
34	115.5	40.4	536.8	6	2015	9058	170	22	127	67
35	115.5	40.4	536.8	7	2015	9075	197	18	167	75
36	115.5	40.4	536.8	8	2015	9098	181	19	152	76
37	117.95	40.9833	385.9	6	2015	9189	206	30	126	54
38	117.95	40.9833	385.9	7	2015	9198	229	25	172	64
39	117.95	40.9833	385.9	8	2015	9224	219	23	153	61
40	117.95	40.2	54.9	6	2015	9407	213	22	144	59
41	117.95	40.2	54.9	7	2015	9417	234	19	189	68
42	117.95	40.2	54.9	8	2015	9441	228	17	175	65
43	118.95	40.4	227.5	6	2015	9570	205	18	158	69
44	118.95	40.4	227.5	7	2015	9581	242	16	186	64
45	118.95	40.4	227.5	8	2015	9604	230	13	186	69
46	119.517	39.85	2.4	6	2015	9982	238	19	170	60
47	119.517	39.85	2.4	7	2015	9991	269	19	210	61
48	119.517	39.85	2.4	8	2015	10012	261	16	218	66
49	116.383	39.1167	9	6	2015	9757	214	20	168	68
50	116.383	39.1167	9	7	2015	9769	249	22	203	67
51	116.383	39.1167	9	8	2015	9788	240	17	210	73
52	118.15	39.6667	27.8	6	2015	10047	212	15	197	79
53	118.15	39.6667	27.8	7	2015	10056	241	13	244	82
54	118.15	39.6667	27.8	8	2015	10072	248	13	255	82
55	118.883	39.4333	10.5	6	2015	10032	249	17	171	57
56	118.883	39.4333	10.5	7	2015	10040	262	12	238	72
57	118.883	39.4333	10.5	8	2015	10064	254	10	252	80
58	115.517	38.85	17.2	6	2015	10019	236	18	185	66
59	115.517	38.85	17.2	7	2015	10028	263	19	234	70
60	115.517	38.85	17.2	8	2015	10048	256	19	246	77
61	115.733	38.2333	19	6	2015	10038	232	22	186	67
62	115.733	38.2333	19	7	2015	10047	260	19	239	72
63	115.733	38.2333	19	8	2015	10065	262	16	253	75
64	116.833	38.3333	9.6	6	2015	10023	252	26	175	57
65	116.833	38.3333	9.6	7	2015	10029	266	22	241	71
66	116.833	38.3333	9.6	8	2015	10054	253	15	261	82
67	117.35	38.3667	6.6	6	2015	10021	254	18	177	57
68	117.35	38.3667	6.6	7	2015	10027	267	15	244	71
69	117.35	38.3667	6.6	8	2015	10054	256	13	257	79
70	115.383	37.3667	27.4	6	2015	10030	259	25	171	53
71	115.383	37.3667	27.4	7	2015	10034	274	19	238	67
72	115.383	37.3667	27.4	8	2015	10061	263	18	249	74
73	112.45	40	1345.8	6	2015	10039	252	33	182	59
74	112.45	40	1345.8	7	2015	10046	269	28	249	71
75	112.45	40	1345.8	8	2015	10069	264	24	262	77
76	113.333	40.1	1067.2	6	2015	10013	262	18	159	49
77	113.333	40.1	1067.2	7	2015	10015	275	16	227	64
78	113.333	40.1	1067.2	8	2015	10044	262	14	238	72
79	111.15	39.3833	861.5	6	2015	8598	165	22	112	62
80	111.15	39.3833	861.5	7	2015	8606	194	19	144	67
81	111.15	39.3833	861.5	8	2015	8633	179	16	119	61
82	113.517	38.95	2208.3	6	2015	8897	191	27	117	55
83	113.517	38.95	2208.3	7	2015	8904	216	20	158	64
84	113.517	38.95	2208.3	8	2015	8931	199	16	139	63
85	111.817	38.9167	1401	6	2015	8939	192	29	119	55
86	111.817	38.9167	1401	7	2015	8948	213	21	163	67
87	111.817	38.9167	1401	8	2015	8974	202	20	144	65
88	111.133	38.4667	1012.6	6	2015	8914	207	31	121	52
89	111.133	38.4667	1012.6	7	2015	8915	238	25	149	54
90	111.133	38.4667	1012.6	8	2015	8946	226	25	127	49
91	112.717	38.7333	828.2	6	2015	8835	197	20	113	52
92	112.717	38.7333	828.2	7	2015	8840	220	17	151	60
93	112.717	38.7333	828.2	8	2015	8867	210	15	131	56
94	111.1	37.5	950.8	6	2015	7768	112	51	94	71
95	111.1	37.5	950.8	7	2015	7789	141	35	123	77
96	111.1	37.5	950.8	8	2015	7808	138	32	107	69
97	112.55	37.7833	778.3	6	2015	9018	196	17	126	57
98	112.55	37.7833	778.3	7	2015	9029	216	14	171	69
99	112.55	37.7833	778.3	8	2015	9053	203	13	160	70
100	113.55	37.85	741.9	6	2015	8545	178	28	111	57
101	113.55	37.85	741.9	7	2015	8553	197	21	143	65
102	113.55	37.85	741.9	8	2015	8579	181	20	124	63
103	112.983	37.0667	1041.4	6	2015	8939	213	23	121	51
104	112.983	37.0667	1041.4	7	2015	8941	242	24	151	52
105	112.983	37.0667	1041.4	8	2015	8970	224	22	140	53
106	110.95	36.7	1052.7	6	2015	9132	221	26	118	47
107	110.95	36.7	1052.7	7	2015	9141	236	19	166	59
108	110.95	36.7	1052.7	8	2015	9166	229	20	145	54
109	111.917	37.0333	743.9	6	2015	9212	226	24	124	49
110	111.917	37.0333	743.9	7	2015	9221	239	19	168	60
111	111.917	37.0333	743.9	8	2015	9246	227	20	167	64
112	111.5	36.0667	449.5	6	2015	9007	221	21	130	51
113	111.5	36.0667	449.5	7	2015	9009	251	20	149	50
114	111.5	36.0667	449.5	8	2015	9038	230	19	149	55
115	113.067	36.05	991.8	6	2015	9187	228	23	139	52
116	113.067	36.05	991.8	7	2015	9192	243	19	178	61
117	113.067	36.05	991.8	8	2015	9219	225	15	181	69
118	111.05	35.05	365	6	2015	9157	229	24	136	52
119	111.05	35.05	365	7	2015	9162	242	17	177	62
120	111.05	35.05	365	8	2015	9190	226	17	180	68
121	112.4	35.4833	659.5	6	2015	8913	200	22	132	60
122	112.4	35.4833	659.5	7	2015	8921	219	20	163	65
123	112.4	35.4833	659.5	8	2015	8945	201	17	157	70
124	120.183	50.25	581.4	6	2015	8901	207	27	130	56
125	120.183	50.25	581.4	7	2015	8904	233	24	148	55
126	120.183	50.25	581.4	8	2015	8931	213	21	150	62
127	121.683	50.4833	732.6	6	2015	9112	213	21	146	61
128	121.683	50.4833	732.6	7	2015	9113	238	21	171	61
129	121.683	50.4833	732.6	8	2015	9139	225	19	163	62
130	117.433	49.5667	661.7	6	2015	9219	233	31	145	54
131	117.433	49.5667	661.7	7	2015	9222	251	21	179	60
132	117.433	49.5667	661.7	8	2015	9250	234	19	181	65
133	119.75	49.2167	610.2	6	2015	9540	252	18	165	55
134	119.75	49.2167	610.2	7	2015	9538	277	18	203	57
135	119.75	49.2167	610.2	8	2015	9568	262	17	195	59
136	123.717	49.2	286.1	6	2015	9107	198	13	149	68
137	123.717	49.2	286.1	7	2015	9111	219	12	188	74
138	123.717	49.2	286.1	8	2015	9136	205	12	179	77
139	116.817	48.6667	554.2	6	2015	8909	206	34	138	60
140	116.817	48.6667	554.2	7	2015	8916	219	28	178	69
141	116.817	48.6667	554.2	8	2015	8939	209	26	174	72
142	118.267	48.2167	642	6	2015	9086	214	19	143	59
143	118.267	48.2167	642	7	2015	9092	230	15	178	66
144	118.267	48.2167	642	8	2015	9116	220	14	173	69
145	121.917	48.7667	739.7	6	2015	9622	242	22	186	65
146	121.917	48.7667	739.7	7	2015	9617	273	23	227	65
147	121.917	48.7667	739.7	8	2015	9648	255	20	227	72
148	122.733	48	306.5	6	2015	9559	242	17	173	60
149	122.733	48	306.5	7	2015	9556	269	19	205	60
150	122.733	48	306.5	8	2015	9586	250	15	206	67
151	119.933	47.1667	997.2	6	2015	9486	230	17	170	64
152	119.933	47.1667	997.2	7	2015	9486	254	15	216	69
153	119.933	47.1667	997.2	8	2015	9513	242	15	214	73
154	121.217	46.6	499.7	6	2015	9317	227	18	159	61
155	121.217	46.6	499.7	7	2015	9320	244	19	208	71
156	121.217	46.6	499.7	8	2015	9346	232	17	205	75
157	122.05	46.0833	274.7	6	2015	9645	246	27	179	62
158	122.05	46.0833	274.7	7	2015	9639	272	22	222	64
159	122.05	46.0833	274.7	8	2015	9670	256	22	220	68
160	116.967	45.5167	838.9	6	2015	9388	173	23	108	58
161	116.967	45.5167	838.9	7	2015	9405	215	20	148	61
162	116.967	45.5167	838.9	8	2015	9430	192	18	173	79
163	101.067	41.95	940.5	6	2015	9217	138	22	112	73
164	101.067	41.95	940.5	7	2015	9236	176	17	145	75
165	101.067	41.95	940.5	8	2015	9262	165	16	162	87
166	102.367	41.3667	960	6	2015	9296	175	45	96	51
167	102.367	41.3667	960	7	2015	9309	223	34	119	48
168	102.367	41.3667	960	8	2015	9335	188	34	155	74
169	104.8	40.1667	1323.9	6	2015	9307	175	42	109	57
170	104.8	40.1667	1323.9	7	2015	9325	219	35	143	58
171	104.8	40.1667	1323.9	8	2015	9347	192	36	166	77
172	101.683	39.2167	1510.1	6	2015	9707	185	23	141	69
173	101.683	39.2167	1510.1	7	2015	9724	221	20	176	69
174	101.683	39.2167	1510.1	8	2015	9752	204	20	200	85
175	111.967	43.65	964.7	6	2015	9405	189	48	110	53
176	111.967	43.65	964.7	7	2015	9413	238	35	145	52
177	111.967	43.65	964.7	8	2015	9441	206	38	166	70
178	114.15	44.6167	1181.6	6	2015	9316	182	30	88	44
179	114.15	44.6167	1181.6	7	2015	9331	227	22	124	48
180	114.15	44.6167	1181.6	8	2015	9354	199	25	136	61
181	110.133	42.5333	1225.2	6	2015	9210	155	29	113	67
182	110.133	42.5333	1225.2	7	2015	9232	190	20	147	69
183	110.133	42.5333	1225.2	8	2015	9253	175	20	155	79
184	114.95	44.0167	1126.1	6	2015	9680	194	24	138	63
185	114.95	44.0167	1126.1	7	2015	9699	229	20	171	63
186	114.95	44.0167	1126.1	8	2015	9721	210	20	190	78
187	113.633	43.8667	1036.7	6	2015	8937	142	21	114	72
188	113.633	43.8667	1036.7	7	2015	8962	174	20	156	80
189	113.633	43.8667	1036.7	8	2015	8980	160	18	150	84
190	106.4	41.4	1509.6	6	2015	9468	181	26	143	71
191	106.4	41.4	1509.6	7	2015	9492	205	20	182	78
192	106.4	41.4	1509.6	8	2015	9511	192	19	182	84
193	112.9	42.4	1150.8	6	2015	9716	213	21	146	60
194	112.9	42.4	1150.8	7	2015	9739	243	18	174	59
195	112.9	42.4	1150.8	8	2015	9757	225	20	189	71
196	108.517	41.5667	1288	6	2015	9110	181	25	108	54
197	108.517	41.5667	1288	7	2015	9120	225	25	143	55
198	108.517	41.5667	1288	8	2015	9149	197	21	139	64
199	110.433	41.7	1376.6	6	2015	9010	244	33	81	28
200	110.433	41.7	1376.6	7	2015	8999	272	30	98	30
201	110.433	41.7	1376.6	8	2015	9035	259	29	78	25
202	111.683	41.5333	1490.1	6	2015	8995	248	64	77	26
203	111.683	41.5333	1490.1	7	2015	8984	272	55	99	31
204	111.683	41.5333	1490.1	8	2015	9020	260	54	76	24
205	114	41.9	1482.7	6	2015	8623	213	46	88	37
206	114	41.9	1482.7	7	2015	8618	238	33	110	41
207	114	41.9	1482.7	8	2015	8650	226	34	90	35
208	107.133	40.9	1056.7	6	2015	8437	212	42	83	36
209	107.133	40.9	1056.7	7	2015	8433	244	36	93	34
210	107.133	40.9	1056.7	8	2015	8456	238	43	73	27
211	109.85	40.6667	1067.2	6	2015	8987	196	43	98	45
212	109.85	40.6667	1067.2	7	2015	8981	241	38	120	43
213	109.85	40.6667	1067.2	8	2015	9020	224	35	102	40
214	111.683	40.8167	1063	6	2015	8756	169	43	96	52
215	111.683	40.8167	1063	7	2015	8761	217	35	120	49
216	111.683	40.8167	1063	8	2015	8794	195	34	111	52
217	113.067	41.0333	1419.3	6	2015	8717	189	42	83	41
218	113.067	41.0333	1419.3	7	2015	8716	233	31	103	38
219	113.067	41.0333	1419.3	8	2015	8752	219	34	86	35
220	105.75	39.7833	1031.8	6	2015	8824	171	29	105	56
221	105.75	39.7833	1031.8	7	2015	8830	222	22	126	50
222	105.75	39.7833	1031.8	8	2015	8862	202	22	112	50
223	107.417	40.75	1039.3	6	2015	8907	189	34	100	48
224	107.417	40.75	1039.3	7	2015	8907	238	34	119	43
225	107.417	40.75	1039.3	8	2015	8942	220	30	105	42
226	107.983	39.1	1380.3	6	2015	8435	190	55	81	39
227	107.983	39.1	1380.3	7	2015	8435	222	49	102	42
228	107.983	39.1	1380.3	8	2015	8468	211	52	80	34
229	109.983	39.8333	1461.9	6	2015	8794	177	37	107	55
230	109.983	39.8333	1461.9	7	2015	8793	231	38	122	46
231	109.983	39.8333	1461.9	8	2015	8828	215	33	97	40
232	109.733	39.5667	1329.3	6	2015	8655	191	30	96	45
233	109.733	39.5667	1329.3	7	2015	8654	232	26	116	43
234	109.733	39.5667	1329.3	8	2015	8688	217	25	99	40
235	105.667	38.8333	1561.4	6	2015	8568	173	33	92	49
236	105.667	38.8333	1561.4	7	2015	8570	223	27	102	41
237	105.667	38.8333	1561.4	8	2015	8603	203	26	84	39
238	117.6	44.5833	1000.6	6	2015	8453	158	29	95	55
239	117.6	44.5833	1000.6	7	2015	8459	206	24	111	49
240	117.6	44.5833	1000.6	8	2015	8490	187	21	92	46
241	120.9	44.5667	265	6	2015	8457	154	34	101	60
242	120.9	44.5667	265	7	2015	8468	192	29	130	62
243	120.9	44.5667	265	8	2015	8494	189	26	102	49
244	119.4	43.9833	486.2	6	2015	8947	205	37	120	52
245	119.4	43.9833	486.2	7	2015	8945	239	31	157	56
246	119.4	43.9833	486.2	8	2015	8978	219	28	133	54
247	116.117	43.95	1003	6	2015	8797	192	37	101	47
248	116.117	43.95	1003	7	2015	8801	227	31	129	49
249	116.117	43.95	1003	8	2015	8831	217	32	104	42
250	118.067	43.6	799.5	6	2015	8524	161	25	94	53
251	118.067	43.6	799.5	7	2015	8534	195	20	125	58
252	118.067	43.6	799.5	8	2015	8561	187	17	101	49
253	121.283	43.6	241	6	2015	8920	233	43	86	32
254	121.283	43.6	241	7	2015	8910	262	36	106	35
255	121.283	43.6	241	8	2015	8946	246	40	92	32
256	122.267	43.6	178.7	6	2015	8909	214	30	106	43
257	122.267	43.6	178.7	7	2015	8902	242	23	144	50
258	122.267	43.6	178.7	8	2015	8939	222	22	125	49
259	116.467	42.1833	1245.4	6	2015	8565	202	38	96	43
260	116.467	42.1833	1245.4	7	2015	8563	229	29	121	47
261	116.467	42.1833	1245.4	8	2015	8596	208	24	113	49
262	119.017	42.9333	634.3	6	2015	8483	184	28	98	48
263	119.017	42.9333	634.3	7	2015	8487	221	23	122	48
264	119.017	42.9333	634.3	8	2015	8518	208	22	108	45
265	118.933	42.2667	568	6	2015	8388	210	24	79	33
266	118.933	42.2667	568	7	2015	8386	238	22	93	34
267	118.933	42.2667	568	8	2015	8414	226	22	81	31
268	120.7	42.3333	400.5	6	2015	8936	165	28	111	61
269	120.7	42.3333	400.5	7	2015	8953	204	26	149	64
270	120.7	42.3333	400.5	8	2015	8977	183	23	128	65
271	122.533	42.4167	79.4	6	2015	9727	217	20	155	62
272	122.533	42.4167	79.4	7	2015	9750	245	19	180	61
273	122.533	42.4167	79.4	8	2015	9768	232	19	184	67
274	121.717	42.0833	167.8	6	2015	9484	208	19	135	58
275	121.717	42.0833	167.8	7	2015	9506	235	19	171	61
276	121.717	42.0833	167.8	8	2015	9526	229	18	161	60
277	124.05	42.5333	98.2	6	2015	8939	173	29	114	60
278	124.05	42.5333	98.2	7	2015	8949	215	31	148	61
279	124.05	42.5333	98.2	8	2015	8978	197	25	126	58
280	124.917	42.1	237.2	6	2015	9122	189	28	114	54
281	124.917	42.1	237.2	7	2015	9143	213	21	163	66
282	124.917	42.1	237.2	8	2015	9164	205	22	140	61
283	120.45	41.55	169.9	6	2015	9757	216	29	153	62
284	120.45	41.55	169.9	7	2015	9777	242	26	179	61
285	120.45	41.55	169.9	8	2015	9795	230	22	184	68
286	119.7	41.3833	422	6	2015	9831	214	22	165	67
287	119.7	41.3833	422	7	2015	9848	240	21	193	66
288	119.7	41.3833	422	8	2015	9864	232	20	203	74
289	122.833	41.9833	30.7	6	2015	8692	159	25	109	61
290	122.833	41.9833	30.7	7	2015	8709	190	18	143	68
291	122.833	41.9833	30.7	8	2015	8733	175	19	123	65
292	122.083	41.6833	37.5	6	2015	9325	201	26	124	55
293	122.083	41.6833	37.5	7	2015	9344	226	22	162	61
294	122.083	41.6833	37.5	8	2015	9366	212	20	154	64
295	121.117	41.1333	65.9	6	2015	9303	198	24	135	61
296	121.117	41.1333	65.9	7	2015	9321	224	21	175	66
297	121.117	41.1333	65.9	8	2015	9342	219	21	155	62
298	123	41.0833	77.3	6	2015	9585	205	26	141	60
299	123	41.0833	77.3	7	2015	9603	233	24	172	62
300	123	41.0833	77.3	8	2015	9620	224	20	176	68
301	123.517	41.7333	49	6	2015	9952	217	31	173	69
302	123.517	41.7333	49	7	2015	9964	245	28	210	69
303	123.517	41.7333	49	8	2015	9979	238	25	225	77
304	123.783	41.3167	185.4	6	2015	9850	219	28	157	62
305	123.783	41.3167	185.4	7	2015	9863	244	26	192	64
306	123.783	41.3167	185.4	8	2015	9880	240	25	201	69
307	124.083	41.9167	118.5	6	2015	9935	213	24	168	68
308	124.083	41.9167	118.5	7	2015	9945	244	19	214	71
309	124.083	41.9167	118.5	8	2015	9959	232	21	222	79
310	125.35	41.2833	245.5	6	2015	9796	195	20	166	75
311	125.35	41.2833	245.5	7	2015	9804	230	16	205	75
312	125.35	41.2833	245.5	8	2015	9820	219	17	212	82
313	120.35	40.35	15.3	6	2015	9842	217	26	166	67
314	120.35	40.35	15.3	7	2015	9854	250	26	197	64
315	120.35	40.35	15.3	8	2015	9872	251	23	188	62
316	120.7	40.5833	10.5	6	2015	9520	201	27	153	67
317	120.7	40.5833	10.5	7	2015	9536	233	25	186	67
318	120.7	40.5833	10.5	8	2015	9554	228	23	175	66
319	122.167	40.65	3.8	6	2015	10013	218	23	179	70
320	122.167	40.65	3.8	7	2015	10022	247	20	221	72
321	122.167	40.65	3.8	8	2015	10038	239	19	236	81
322	122.15	40.1667	20.4	6	2015	10003	218	31	179	70
323	122.15	40.1667	20.4	7	2015	10014	244	28	220	73
324	122.15	40.1667	20.4	8	2015	10029	244	27	235	78
325	123.9	40.8833	233.4	6	2015	9970	217	29	163	64
326	123.9	40.8833	233.4	7	2015	9981	255	27	195	61
327	123.9	40.8833	233.4	8	2015	9996	253	26	219	69
328	123.283	40.2833	79.8	6	2015	9963	228	24	168	62
329	123.283	40.2833	79.8	7	2015	9971	260	21	206	62
330	123.283	40.2833	79.8	8	2015	9986	254	19	221	69
331	124.783	40.7167	260.1	6	2015	9992	215	20	168	68
332	124.783	40.7167	260.1	7	2015	9999	248	18	207	68
333	124.783	40.7167	260.1	8	2015	10015	239	16	220	75
334	124.333	40.05	13.8	6	2015	9842	209	21	159	66
335	124.333	40.05	13.8	7	2015	9849	240	19	199	68
336	124.333	40.05	13.8	8	2015	9865	233	18	212	75
337	122.017	39.6333	118.7	6	2015	9916	202	22	167	73
338	122.017	39.6333	118.7	7	2015	9923	236	19	205	72
339	122.017	39.6333	118.7	8	2015	9939	224	19	213	80
340	122.367	39.4167	43.2	6	2015	9780	193	19	163	75
341	122.367	39.4167	43.2	7	2015	9784	225	15	206	77
342	122.367	39.4167	43.2	8	2015	9802	213	14	211	84
343	122.95	39.7167	34.8	6	2015	10016	213	27	186	75
344	122.95	39.7167	34.8	7	2015	10026	242	22	229	77
345	122.95	39.7167	34.8	8	2015	10041	246	20	245	80
346	121.633	38.9	91.5	6	2015	10024	211	29	188	76
347	121.633	38.9	91.5	7	2015	10033	240	25	223	75
348	121.633	38.9	91.5	8	2015	10048	242	23	246	82
349	122.833	45.6333	155.3	6	2015	10048	220	34	183	70
350	122.833	45.6333	155.3	7	2015	10055	250	30	233	74
351	122.833	45.6333	155.3	8	2015	10071	250	30	251	79
352	124.017	45	146.3	6	2015	10028	221	31	175	67
353	124.017	45	146.3	7	2015	10035	250	22	220	70
354	124.017	45	146.3	8	2015	10051	246	21	240	79
355	124.867	45.0833	136.2	6	2015	9948	198	19	183	80
356	124.867	45.0833	136.2	7	2015	9952	228	17	217	79
357	124.867	45.0833	136.2	8	2015	9967	229	16	238	86
358	123.067	44.7833	149.5	6	2015	9765	190	15	169	78
359	123.067	44.7833	149.5	7	2015	9768	226	13	209	77
360	123.067	44.7833	149.5	8	2015	9784	222	13	223	84
361	123.967	44.25	188.9	6	2015	10050	197	22	179	79
362	123.967	44.25	188.9	7	2015	10049	230	21	216	78
363	123.967	44.25	188.9	8	2015	10064	233	22	237	84
364	126	44.9667	196.8	6	2015	9919	213	31	179	73
365	126	44.9667	196.8	7	2015	9926	244	28	217	72
366	126	44.9667	196.8	8	2015	9941	244	22	242	80
367	123.533	43.5	114.9	6	2015	10016	194	31	189	85
368	123.533	43.5	114.9	7	2015	10020	232	25	228	81
369	123.533	43.5	114.9	8	2015	10035	244	28	252	83
370	124.333	43.1667	165.7	6	2015	10018	206	26	190	79
371	124.333	43.1667	165.7	7	2015	10021	239	24	224	76
372	124.333	43.1667	165.7	8	2015	10035	244	21	250	82
373	125.217	43.9	236.8	6	2015	9951	215	26	176	70
374	125.217	43.9	236.8	7	2015	9957	246	25	228	75
375	125.217	43.9	236.8	8	2015	9973	252	22	244	76
376	126.017	43.3	271.6	6	2015	9851	217	26	157	63
377	126.017	43.3	271.6	7	2015	9873	242	24	188	64
378	126.017	43.3	271.6	8	2015	9889	226	23	199	75
379	126.467	43.95	183.4	6	2015	9873	218	35	166	66
380	126.467	43.95	183.4	7	2015	9895	236	26	203	71
381	126.467	43.95	183.4	8	2015	9907	224	25	216	81
382	127.333	43.7	295	6	2015	9863	219	28	162	64
383	127.333	43.7	295	7	2015	9883	240	24	198	68
384	127.333	43.7	295	8	2015	9896	228	24	215	80
385	128.2	43.3667	524.9	6	2015	9878	221	26	161	62
386	128.2	43.3667	524.9	7	2015	9897	240	20	197	67
387	128.2	43.3667	524.9	8	2015	9909	230	21	212	77
388	129.783	43.3	244.8	6	2015	9859	217	34	159	64
389	129.783	43.3	244.8	7	2015	9879	242	27	192	66
390	129.783	43.3	244.8	8	2015	9893	227	26	206	76
391	125.633	42.5333	340.5	6	2015	9820	216	30	166	66
392	125.633	42.5333	340.5	7	2015	9838	240	25	197	68
393	125.633	42.5333	340.5	8	2015	9850	226	24	213	80
394	126.75	42.9833	263.3	6	2015	9810	213	29	163	67
395	126.75	42.9833	263.3	7	2015	9827	233	24	202	72
396	126.75	42.9833	263.3	8	2015	9839	219	23	220	85
397	126.817	42.35	549.2	6	2015	9844	214	31	161	66
398	126.817	42.35	549.2	7	2015	9859	234	23	197	70
399	126.817	42.35	549.2	8	2015	9872	222	21	208	79
400	127.567	42.1	774.2	6	2015	9908	213	31	172	70
401	127.567	42.1	774.2	7	2015	9922	239	24	209	72
402	127.567	42.1	774.2	8	2015	9936	229	24	220	80
403	128.25	42.5333	591.4	6	2015	9854	213	20	158	64
404	128.25	42.5333	591.4	7	2015	9866	243	18	200	67
405	128.25	42.5333	591.4	8	2015	9880	230	17	211	76
406	128.083	42.0167	2623	6	2015	9772	212	24	150	62
407	128.083	42.0167	2623	7	2015	9786	238	22	190	65
408	128.083	42.0167	2623	8	2015	9799	227	20	197	73
409	129.5	42.8667	257.3	6	2015	9795	210	26	158	66
410	129.5	42.8667	257.3	7	2015	9806	230	20	207	75
411	129.5	42.8667	257.3	8	2015	9820	218	21	209	81
412	125.9	41.6833	402.9	6	2015	9783	208	19	155	65
413	125.9	41.6833	402.9	7	2015	9794	230	15	195	71
414	125.9	41.6833	402.9	8	2015	9809	215	15	203	80
415	126.917	41.8	332.7	6	2015	9712	198	27	160	72
416	126.917	41.8	332.7	7	2015	9722	224	19	200	76
417	126.917	41.8	332.7	8	2015	9739	207	18	211	88
418	126.15	41.1	177.7	6	2015	9460	184	22	141	69
419	126.15	41.1	177.7	7	2015	9470	216	18	178	71
420	126.15	41.1	177.7	8	2015	9488	201	18	185	80
421	128.183	41.4167	775	6	2015	9779	176	24	154	79
422	128.183	41.4167	775	7	2015	9780	212	18	197	79
423	128.183	41.4167	775	8	2015	9802	205	15	210	88
424	122.517	52.9667	433	6	2015	9758	201	20	165	73
425	122.517	52.9667	433	7	2015	9769	233	18	202	73
426	122.517	52.9667	433	8	2015	9783	221	18	202	78
427	124.717	52.35	361.9	6	2015	9667	198	24	158	71
428	124.717	52.35	361.9	7	2015	9677	226	17	201	75
429	124.717	52.35	361.9	8	2015	9693	210	21	205	84
430	124.333	51.7	494.6	6	2015	9660	204	21	159	69
431	124.333	51.7	494.6	7	2015	9670	233	20	200	72
432	124.333	51.7	494.6	8	2015	9686	217	18	209	82
433	126.65	51.7167	177.4	6	2015	9751	201	20	175	77
434	126.65	51.7167	177.4	7	2015	9760	231	16	220	80
435	126.65	51.7167	177.4	8	2015	9777	214	18	208	83
436	124.117	50.4	371.7	6	2015	9413	177	19	149	76
437	124.117	50.4	371.7	7	2015	9423	210	15	192	79
438	124.117	50.4	371.7	8	2015	9439	192	15	189	86
439	127.45	50.25	166.4	6	2015	9189	169	23	137	73
440	127.45	50.25	166.4	7	2015	9200	199	16	181	79
441	127.45	50.25	166.4	8	2015	9217	188	18	175	82
442	125.233	49.1667	242.2	6	2015	9247	168	23	139	75
443	125.233	49.1667	242.2	7	2015	9258	199	16	180	79
444	125.233	49.1667	242.2	8	2015	9275	186	17	177	84
445	127.35	49.4333	234.5	6	2015	9516	185	18	140	69
446	127.35	49.4333	234.5	7	2015	9522	214	16	182	73
447	127.35	49.4333	234.5	8	2015	9543	199	11	195	85
448	126.517	48.2833	269.7	6	2015	7373	47	48	73	84
449	126.517	48.2833	269.7	7	2015	7404	86	39	98	87
450	126.517	48.2833	269.7	8	2015	7410	74	48	92	88
451	125.883	48.05	234.6	6	2015	9767	181	31	153	77
452	125.883	48.05	234.6	7	2015	9768	219	22	191	74
453	125.883	48.05	234.6	8	2015	9790	208	23	207	86
454	124.483	47.8	162.7	6	2015	9601	191	17	158	74
455	124.483	47.8	162.7	7	2015	9606	228	16	202	75
456	124.483	47.8	162.7	8	2015	9625	211	15	206	84
457	123.917	47.3833	147.1	6	2015	9628	187	17	158	76
458	123.917	47.3833	147.1	7	2015	9633	219	14	208	81
459	123.917	47.3833	147.1	8	2015	9653	205	13	208	87
460	126.967	47.4333	239.2	6	2015	9805	198	21	164	73
461	126.967	47.4333	239.2	7	2015	9806	232	17	211	76
462	126.967	47.4333	239.2	8	2015	9825	219	16	213	82
463	125.9	47.1667	247.2	6	2015	9187	162	20	129	73
464	125.9	47.1667	247.2	7	2015	9194	199	18	170	76
465	125.9	47.1667	247.2	8	2015	9213	185	16	173	83
466	128.917	47.7333	240.9	6	2015	9541	161	19	110	65
467	128.917	47.7333	240.9	7	2015	9554	198	14	140	66
468	128.917	47.7333	240.9	8	2015	9594	175	15	166	85
469	130.267	47.3333	227.9	6	2015	9626	165	19	128	71
470	130.267	47.3333	227.9	7	2015	9638	198	17	167	76
471	130.267	47.3333	227.9	8	2015	9681	188	13	194	91
472	131.983	47.2333	66.4	6	2015	9458	150	12	116	72
473	131.983	47.2333	66.4	7	2015	9472	188	10	148	74
474	131.983	47.2333	66.4	8	2015	9512	175	9	176	90
475	123.417	46.4	149.5	6	2015	9469	150	15	121	74
476	123.417	46.4	149.5	7	2015	9484	185	13	154	77
477	123.417	46.4	149.5	8	2015	9523	176	12	180	91
478	126.967	46.6167	179.6	6	2015	9835	183	26	137	69
479	126.967	46.6167	179.6	7	2015	9847	215	22	179	73
480	126.967	46.6167	179.6	8	2015	9889	203	18	207	88
481	125.317	46.3833	149.3	6	2015	9612	170	18	139	75
482	125.317	46.3833	149.3	7	2015	9628	204	16	181	78
483	125.317	46.3833	149.3	8	2015	9661	194	18	203	92
484	128.017	46.9833	210.5	6	2015	9845	194	24	135	63
485	128.017	46.9833	210.5	7	2015	9860	221	19	184	71
486	128.017	46.9833	210.5	8	2015	9897	215	18	204	81
487	130.283	46.8167	81.2	6	2015	9754	200	30	140	64
488	130.283	46.8167	81.2	7	2015	9773	225	24	183	70
489	130.283	46.8167	81.2	8	2015	9802	208	27	208	86
490	129.583	46.3	100.1	6	2015	9765	196	23	143	66
491	129.583	46.3	100.1	7	2015	9783	218	22	182	72
492	129.583	46.3	100.1	8	2015	9816	206	20	206	86
493	132.183	46.3167	83	6	2015	9712	196	34	149	67
494	132.183	46.3167	83	7	2015	9734	217	28	181	71
495	132.183	46.3167	83	8	2015	9759	206	29	196	82
496	125.25	45.7	148.7	6	2015	9760	205	26	155	66
497	125.25	45.7	148.7	7	2015	9781	226	21	185	69
498	125.25	45.7	148.7	8	2015	9804	212	23	199	80
499	126.767	45.75	142.3	6	2015	9790	204	33	151	65
500	126.767	45.75	142.3	7	2015	9811	232	25	188	67
501	126.767	45.75	142.3	8	2015	9830	213	26	207	83
502	128.733	45.9667	108.6	6	2015	9845	206	22	166	70
503	128.733	45.9667	108.6	7	2015	9867	232	19	200	72
504	128.733	45.9667	108.6	8	2015	9888	217	21	216	85
505	127.967	45.2167	189.7	6	2015	9863	209	22	163	67
506	127.967	45.2167	189.7	7	2015	9884	238	20	196	68
507	127.967	45.2167	189.7	8	2015	9904	224	20	209	78
508	130.933	45.3	280.8	6	2015	9780	203	34	160	68
509	130.933	45.3	280.8	7	2015	9801	216	38	193	76
510	130.933	45.3	280.8	8	2015	9822	206	44	203	85
511	132.967	45.7667	100.2	6	2015	9754	206	27	162	68
512	132.967	45.7667	100.2	7	2015	9776	223	23	191	72
513	132.967	45.7667	100.2	8	2015	9796	210	22	204	83
514	129.6	44.5667	241.4	6	2015	9745	184	24	157	76
515	129.6	44.5667	241.4	7	2015	9762	201	16	194	83
516	129.6	44.5667	241.4	8	2015	9789	204	17	204	87
517	131.167	44.3833	567.8	6	2015	9971	200	33	167	73
518	131.167	44.3833	567.8	7	2015	9976	220	26	215	81
519	131.167	44.3833	567.8	8	2015	10012	220	26	228	87
520	121.433	31.1667	2.6	6	2015	9870	213	30	162	65
521	121.433	31.1667	2.6	7	2015	9892	238	25	196	68
522	121.433	31.1667	2.6	8	2015	9909	223	29	205	78
523	117.15	34.2833	41.2	6	2015	9830	216	23	158	63
524	117.15	34.2833	41.2	7	2015	9850	230	18	193	70
525	117.15	34.2833	41.2	8	2015	9869	220	18	211	81
526	119.117	34.8333	3.3	6	2015	9860	217	28	160	63
527	119.117	34.8333	3.3	7	2015	9882	234	23	196	69
528	119.117	34.8333	3.3	8	2015	9897	220	23	209	81
529	118.517	32.9833	40.8	6	2015	9799	200	31	167	72
530	118.517	32.9833	40.8	7	2015	9818	214	20	200	79
531	118.517	32.9833	40.8	8	2015	9838	214	22	208	82
532	119.033	33.6	17.5	6	2015	9948	206	24	167	70
533	119.033	33.6	17.5	7	2015	9957	223	18	199	75
534	119.033	33.6	17.5	8	2015	9988	223	21	207	79
535	120.25	33.7667	2	6	2015	9931	205	24	163	69
536	120.25	33.7667	2	7	2015	9941	223	19	194	73
537	120.25	33.7667	2	8	2015	9965	224	21	207	79
538	118.8	32	7.1	6	2015	9957	201	25	165	72
539	118.8	32	7.1	7	2015	9962	217	21	203	79
540	118.8	32	7.1	8	2015	9997	217	18	213	84
541	119.45	32.8	5.4	6	2015	9862	216	30	165	66
542	119.45	32.8	5.4	7	2015	9883	232	23	202	72
543	119.45	32.8	5.4	8	2015	9897	221	22	213	81
544	120.317	32.8667	4.3	6	2015	9900	221	28	161	63
545	120.317	32.8667	4.3	7	2015	9919	236	22	202	70
546	120.317	32.8667	4.3	8	2015	9934	228	26	213	78
547	120.883	31.9833	6.1	6	2015	9843	214	35	160	65
548	120.883	31.9833	6.1	7	2015	9861	224	24	198	74
549	120.883	31.9833	6.1	8	2015	9875	214	24	207	82
550	121.6	32.0667	5.5	6	2015	9918	206	32	176	74
551	121.6	32.0667	5.5	7	2015	9931	220	22	205	78
552	121.6	32.0667	5.5	8	2015	9951	219	26	212	82
553	119.983	31.8833	4.4	6	2015	9827	204	18	170	72
554	119.983	31.8833	4.4	7	2015	9841	223	16	202	77
555	119.983	31.8833	4.4	8	2015	9857	214	15	213	85
556	119.483	31.4333	7.7	6	2015	9779	206	32	155	66
557	119.483	31.4333	7.7	7	2015	9789	220	24	196	74
558	119.483	31.4333	7.7	8	2015	9814	214	23	204	81
559	120.433	31.0667	17.5	6	2015	9737	197	33	151	68
560	120.433	31.0667	17.5	7	2015	9746	218	28	191	74
561	120.433	31.0667	17.5	8	2015	9771	212	27	202	82
562	119.417	30.35	1505.9	6	2015	9945	194	23	164	74
563	119.417	30.35	1505.9	7	2015	9946	217	21	203	78
564	119.417	30.35	1505.9	8	2015	9980	219	18	212	81
565	120.167	30.2333	41.7	6	2015	9701	195	27	149	68
566	120.167	30.2333	41.7	7	2015	9710	220	25	183	70
567	120.167	30.2333	41.7	8	2015	9731	209	21	195	80
568	121.083	30.6167	5.4	6	2015	9414	165	23	155	83
569	121.083	30.6167	5.4	7	2015	9422	199	23	192	83
570	121.083	30.6167	5.4	8	2015	9446	189	21	199	92
571	121.267	30.2	4.5	6	2015	10056	242	25	239	80
572	121.267	30.2	4.5	7	2015	10048	267	26	272	79
573	121.267	30.2	4.5	8	2015	10069	278	27	278	75
574	122.45	30.7333	79.6	6	2015	10023	240	17	211	73
575	122.45	30.7333	79.6	7	2015	10024	260	15	279	84
576	122.45	30.7333	79.6	8	2015	10046	258	14	276	84
577	122.817	30.7333	124.6	6	2015	10004	249	15	202	67
578	122.817	30.7333	124.6	7	2015	10005	269	15	265	76
579	122.817	30.7333	124.6	8	2015	10027	267	13	265	77
580	122.1	30.0333	35.7	6	2015	10043	241	19	207	72
581	122.1	30.0333	35.7	7	2015	10044	260	16	277	83
582	122.1	30.0333	35.7	8	2015	10065	261	15	280	84
583	119.65	29.1167	62.6	6	2015	10051	238	25	211	74
584	119.65	29.1167	62.6	7	2015	10052	258	24	278	85
585	119.65	29.1167	62.6	8	2015	10072	264	19	290	85
586	120.817	29.6	104.3	6	2015	10051	240	22	209	73
587	120.817	29.6	104.3	7	2015	10051	261	20	283	85
588	120.817	29.6	104.3	8	2015	10072	260	17	292	87
589	121.567	29.8667	4.8	6	2015	10026	242	13	212	73
590	121.567	29.8667	4.8	7	2015	10027	263	11	281	83
591	121.567	29.8667	4.8	8	2015	10047	263	10	283	84
592	121.95	29.2	128.4	6	2015	10035	247	23	216	72
593	121.95	29.2	128.4	7	2015	10035	266	20	286	83
594	121.95	29.2	128.4	8	2015	10056	265	20	288	85
595	118.9	29	82.4	6	2015	10008	242	18	224	76
596	118.9	29	82.4	7	2015	10008	262	17	283	84
597	118.9	29	82.4	8	2015	10028	265	17	284	83
598	119.917	28.45	59.7	6	2015	10041	238	23	219	77
599	119.917	28.45	59.7	7	2015	10041	258	20	294	89
600	119.917	28.45	59.7	8	2015	10062	257	18	298	91
601	119.133	28.0667	195.5	6	2015	10053	238	21	211	74
602	119.133	28.0667	195.5	7	2015	10051	259	20	276	83
603	119.133	28.0667	195.5	8	2015	10072	262	17	285	85
604	120.917	28.8167	1383.1	6	2015	10057	230	31	215	79
605	120.917	28.8167	1383.1	7	2015	10054	254	28	278	86
606	120.917	28.8167	1383.1	8	2015	10074	259	26	284	85
607	120.65	28.0333	28.3	6	2015	10056	229	23	222	81
608	120.65	28.0333	28.3	7	2015	10051	255	22	285	88
609	120.65	28.0333	28.3	8	2015	10071	261	22	288	86
610	121.417	28.6167	4.6	6	2015	10016	241	26	232	78
611	121.417	28.6167	4.6	7	2015	10014	264	25	272	80
612	121.417	28.6167	4.6	8	2015	10032	273	26	268	75
613	121.9	28.45	86.2	6	2015	10051	244	19	219	74
614	121.9	28.45	86.2	7	2015	10049	266	20	276	80
615	121.9	28.45	86.2	8	2015	10068	274	20	276	77
616	121.267	28.0833	95.9	6	2015	10054	236	26	222	78
617	121.267	28.0833	95.9	7	2015	10051	259	23	276	83
618	121.267	28.0833	95.9	8	2015	10070	265	23	281	82
619	121.2	27.6333	42.3	6	2015	10051	234	21	231	82
620	121.2	27.6333	42.3	7	2015	10047	259	20	283	85
621	121.2	27.6333	42.3	8	2015	10066	263	21	289	86
622	116.333	34.4333	44.2	6	2015	10054	235	29	232	81
623	116.333	34.4333	44.2	7	2015	10048	263	28	275	82
624	116.333	34.4333	44.2	8	2015	10069	270	30	282	81
625	115.767	33.8667	37.7	6	2015	10057	229	28	236	85
626	115.767	33.8667	37.7	7	2015	10049	258	27	283	85
627	115.767	33.8667	37.7	8	2015	10071	268	30	291	83
628	116.983	33.6333	25.9	6	2015	10051	244	22	233	78
629	116.983	33.6333	25.9	7	2015	10046	269	22	274	78
630	116.983	33.6333	25.9	8	2015	10065	279	21	276	75
631	115.733	32.8667	32.7	6	2015	10046	246	17	242	79
632	115.733	32.8667	32.7	7	2015	10043	267	18	275	79
633	115.733	32.8667	32.7	8	2015	10062	278	19	276	75
634	116.783	32.55	22.7	6	2015	10053	245	22	241	80
635	116.783	32.55	22.7	7	2015	10047	270	23	278	79
636	116.783	32.55	22.7	8	2015	10067	279	23	278	76
637	117.383	32.9167	21.9	6	2015	10055	244	20	248	82
638	117.383	32.9167	21.9	7	2015	10048	269	18	282	80
639	117.383	32.9167	21.9	8	2015	10068	281	22	284	76
640	118.3	32.3	27.5	6	2015	10039	244	24	251	83
641	118.3	32.3	27.5	7	2015	10033	267	26	283	81
642	118.3	32.3	27.5	8	2015	10052	281	30	287	77
643	116.5	31.75	60.5	6	2015	9923	242	23	264	88
644	116.5	31.75	60.5	7	2015	9917	257	28	285	87
645	116.5	31.75	60.5	8	2015	9935	264	26	284	84
646	116.317	31.4	86.4	6	2015	10049	245	21	256	84
647	116.317	31.4	86.4	7	2015	10043	262	20	286	85
648	116.317	31.4	86.4	8	2015	10062	275	22	288	80
649	117.3	31.7833	27	6	2015	10010	251	20	255	81
650	117.3	31.7833	27	7	2015	10003	266	23	277	81
651	117.3	31.7833	27	8	2015	10022	277	22	276	76
652	117.867	31.6167	22.4	6	2015	10055	241	31	267	89
653	117.867	31.6167	22.4	7	2015	10045	263	35	300	88
654	117.867	31.6167	22.4	8	2015	10066	273	37	311	86
655	118.583	31.15	21.1	6	2015	10053	253	18	254	79
656	118.583	31.15	21.1	7	2015	10042	269	20	278	79
657	118.583	31.15	21.1	8	2015	10064	280	20	284	77
658	117.05	30.5333	19.8	6	2015	9970	225	49	249	92
659	117.05	30.5333	19.8	7	2015	9958	247	59	278	90
660	117.05	30.5333	19.8	8	2015	9983	259	55	298	90
661	118.983	30.6167	89.4	6	2015	10022	237	17	260	88
662	118.983	30.6167	89.4	7	2015	10008	256	22	285	87
663	118.983	30.6167	89.4	8	2015	10033	269	20	296	84
664	118.15	30.1333	1840.4	6	2015	9866	249	15	273	87
665	118.15	30.1333	1840.4	7	2015	9858	264	20	286	84
666	118.15	30.1333	1840.4	8	2015	9876	272	18	288	81
667	118.283	29.7167	142.7	6	2015	9987	260	16	271	82
668	118.283	29.7167	142.7	7	2015	9976	272	18	284	80
669	118.283	29.7167	142.7	8	2015	9994	281	18	280	75
670	117.467	27.3333	218	6	2015	10051	252	22	270	84
671	117.467	27.3333	218	7	2015	10040	268	27	293	84
672	117.467	27.3333	218	8	2015	10061	278	26	293	81
673	117.833	27.95	1401.9	6	2015	9943	250	14	266	84
674	117.833	27.95	1401.9	7	2015	9931	266	21	276	81
675	117.833	27.95	1401.9	8	2015	9953	272	17	277	79
676	118.533	27.9167	276.9	6	2015	9957	257	17	261	80
677	118.533	27.9167	276.9	7	2015	9945	269	23	274	79
678	118.533	27.9167	276.9	8	2015	9965	278	21	273	75
679	118.117	27.3333	196.9	6	2015	10055	254	17	263	81
680	118.117	27.3333	196.9	7	2015	10042	266	18	280	82
681	118.117	27.3333	196.9	8	2015	10066	276	19	287	79
682	118.317	27.05	154.9	6	2015	9916	235	40	265	91
683	118.317	27.05	154.9	7	2015	9899	250	63	284	90
684	118.317	27.05	154.9	8	2015	9927	265	46	297	86
685	120.2	27.3333	36.2	6	2015	9964	255	21	283	88
686	120.2	27.3333	36.2	7	2015	9953	268	25	294	85
687	120.2	27.3333	36.2	8	2015	9970	273	23	296	83
688	117.167	26.9	342.9	6	2015	9992	267	8	279	81
689	117.167	26.9	342.9	7	2015	9977	276	11	280	77
690	117.167	26.9	342.9	8	2015	9996	283	11	279	75
691	118.167	26.65	125.6	6	2015	9967	258	12	270	82
692	118.167	26.65	125.6	7	2015	9953	269	15	278	80
693	118.167	26.65	125.6	8	2015	9974	275	17	280	78
694	119.283	26.0833	84	6	2015	10055	257	12	274	83
695	119.283	26.0833	84	7	2015	10039	265	18	283	83
696	119.283	26.0833	84	8	2015	10063	274	16	287	80
697	120.7	27	106.6	6	2015	10058	259	17	278	83
698	120.7	27	106.6	7	2015	10040	269	23	287	82
699	120.7	27	106.6	8	2015	10066	276	23	299	82
700	116.367	25.85	310	6	2015	9966	234	59	274	95
701	116.367	25.85	310	7	2015	9946	248	80	296	95
702	116.367	25.85	310	8	2015	9974	265	49	314	91
703	116.417	25.05	198	6	2015	9957	242	36	278	91
704	116.417	25.05	198	7	2015	9938	254	47	293	90
705	116.417	25.05	198	8	2015	9962	267	43	306	87
706	117.35	25.9667	206	6	2015	9878	263	8	285	84
707	117.35	25.9667	206	7	2015	9865	268	10	282	82
708	117.35	25.9667	206	8	2015	9882	274	10	280	79
709	117.033	25.1	342.3	6	2015	10021	265	18	287	84
710	117.033	25.1	342.3	7	2015	10003	272	23	289	81
711	117.033	25.1	342.3	8	2015	10026	274	24	297	82
712	118.1	25.7167	1653.5	6	2015	9989	242	30	276	91
713	118.1	25.7167	1653.5	7	2015	9969	257	41	290	88
714	118.1	25.7167	1653.5	8	2015	9992	271	32	304	85
715	118.983	26.9167	869.5	6	2015	9999	241	12	205	71
716	118.983	26.9167	869.5	7	2015	10000	259	10	268	81
717	118.983	26.9167	869.5	8	2015	10024	252	9	269	85
718	119.783	25.5167	32.4	6	2015	10004	245	24	212	72
719	119.783	25.5167	32.4	7	2015	10005	265	22	273	80
720	119.783	25.5167	32.4	8	2015	10029	262	21	270	80
721	117.65	24.5	28.9	6	2015	10019	245	26	218	74
722	117.65	24.5	28.9	7	2015	10020	263	21	269	79
723	117.65	24.5	28.9	8	2015	10042	259	19	271	82
724	118.917	24.9	21.8	6	2015	10021	251	20	198	65
725	118.917	24.9	21.8	7	2015	10022	270	18	258	73
726	118.917	24.9	21.8	8	2015	10043	267	17	261	75
727	118.067	24.4833	139.4	6	2015	10014	243	22	243	82
728	118.067	24.4833	139.4	7	2015	10014	264	19	275	81
729	118.067	24.4833	139.4	8	2015	10036	261	21	269	80
730	117.5	23.7833	53.3	6	2015	10021	242	24	238	81
731	117.5	23.7833	53.3	7	2015	10021	264	19	298	87
732	117.5	23.7833	53.3	8	2015	10041	262	19	296	88
733	114.583	29.0333	146.8	6	2015	10021	243	29	214	73
734	114.583	29.0333	146.8	7	2015	10022	262	25	275	81
735	114.583	29.0333	146.8	8	2015	10042	263	23	277	82
736	114.383	27.8	131.3	6	2015	9971	240	23	228	78
737	114.383	27.8	131.3	7	2015	9971	261	22	275	82
738	114.383	27.8	131.3	8	2015	9990	265	20	277	81
739	114.917	27.05	71.2	6	2015	10015	239	20	233	80
740	114.917	27.05	71.2	7	2015	10014	259	17	283	85
741	114.917	27.05	71.2	8	2015	10033	264	18	280	83
742	113.967	26.7167	263.1	6	2015	9964	243	18	234	79
743	113.967	26.7167	263.1	7	2015	9964	260	17	274	82
744	113.967	26.7167	263.1	8	2015	9984	265	20	269	79
745	114.5	26.3333	126.1	6	2015	9950	246	16	247	82
746	114.5	26.3333	126.1	7	2015	9951	258	13	281	85
747	114.5	26.3333	126.1	8	2015	9971	262	16	274	82
748	115	25.8667	137.5	6	2015	9953	239	22	267	89
749	115	25.8667	137.5	7	2015	9953	256	25	297	90
750	115	25.8667	137.5	8	2015	9971	265	24	295	86
751	116	29.7333	36.1	6	2015	10022	248	20	251	80
752	116	29.7333	36.1	7	2015	10022	269	21	288	82
753	116	29.7333	36.1	8	2015	10040	276	21	286	79
754	115.983	29.5833	1164.5	6	2015	10015	244	24	251	83
755	115.983	29.5833	1164.5	7	2015	10013	263	25	273	80
756	115.983	29.5833	1164.5	8	2015	10032	271	24	273	78
757	116.683	29	40.1	6	2015	9963	239	30	253	86
758	116.683	29	40.1	7	2015	9962	259	27	282	85
759	116.683	29	40.1	8	2015	9980	269	27	265	76
760	117.2	29.3	61.5	6	2015	10006	243	24	261	86
761	117.2	29.3	61.5	7	2015	10004	261	26	291	86
762	117.2	29.3	61.5	8	2015	10022	272	27	291	82
763	115.917	28.6	46.9	6	2015	9930	243	31	266	88
764	115.917	28.6	46.9	7	2015	9928	259	38	283	85
765	115.917	28.6	46.9	8	2015	9946	269	33	280	80
766	115.55	28.0667	30.4	6	2015	10031	256	14	279	85
767	115.55	28.0667	30.4	7	2015	10028	264	12	288	84
768	115.55	28.0667	30.4	8	2015	10046	271	12	285	80
769	117.217	28.3	51.2	6	2015	9982	247	25	261	84
770	117.217	28.3	51.2	7	2015	9980	261	28	280	83
771	117.217	28.3	51.2	8	2015	9997	272	26	278	78
772	118.25	28.6833	116.3	6	2015	10037	250	27	270	86
773	118.25	28.6833	116.3	7	2015	10036	265	27	297	86
774	118.25	28.6833	116.3	8	2015	10053	277	26	300	82
775	116.65	27.5833	80.8	6	2015	9955	245	16	251	83
776	116.65	27.5833	80.8	7	2015	9953	257	15	273	84
777	116.65	27.5833	80.8	8	2015	9970	268	14	275	80
778	116.333	26.85	143.8	6	2015	8131	162	64	163	88
779	116.333	26.85	143.8	7	2015	8131	166	65	173	91
780	116.333	26.85	143.8	8	2015	8149	168	50	172	90
781	115.65	24.95	303.9	6	2015	9889	247	15	259	84
782	115.65	24.95	303.9	7	2015	9883	257	15	259	79
783	115.65	24.95	303.9	8	2015	9900	264	15	256	77
784	116.317	37.4333	21.2	6	2015	9893	251	13	274	86
785	116.317	37.4333	21.2	7	2015	9887	262	15	281	83
786	116.317	37.4333	21.2	8	2015	9904	269	15	279	80
787	117.533	37.4833	11.7	6	2015	9815	265	10	290	85
788	117.533	37.4833	11.7	7	2015	9800	265	12	281	83
789	117.533	37.4833	11.7	8	2015	9816	264	11	278	82
790	118.667	37.4333	6	6	2015	9810	263	13	285	85
791	118.667	37.4333	6	7	2015	9796	266	15	273	80
792	118.667	37.4333	6	8	2015	9811	268	12	271	79
793	120.717	37.9333	39.7	6	2015	9749	256	16	278	86
794	120.717	37.9333	39.7	7	2015	9735	257	15	273	84
795	120.717	37.9333	39.7	8	2015	9750	261	14	276	83
796	120.317	37.6167	4.8	6	2015	9838	270	12	291	83
797	120.317	37.6167	4.8	7	2015	9822	268	12	282	81
798	120.317	37.6167	4.8	8	2015	9837	269	11	282	81
799	121.4	37.5333	46.7	6	2015	9887	272	13	296	84
800	121.4	37.5333	46.7	7	2015	9870	271	13	290	83
801	121.4	37.5333	46.7	8	2015	9885	271	12	287	82
802	122.133	37.4667	65.4	6	2015	9174	235	19	239	83
803	122.133	37.4667	65.4	7	2015	9159	231	20	236	84
804	122.133	37.4667	65.4	8	2015	9175	233	18	236	84
805	122.683	37.4	47.7	6	2015	10023	269	16	289	82
806	122.683	37.4	47.7	7	2015	10004	276	17	284	78
807	122.683	37.4	47.7	8	2015	10025	273	18	285	80
808	115.667	36.2333	37.8	6	2015	9663	263	14	283	84
809	115.667	36.2333	37.8	7	2015	9645	261	17	276	83
810	115.667	36.2333	37.8	8	2015	9660	256	15	271	84
811	117.05	36.6	170.3	6	2015	9679	260	13	278	84
812	117.05	36.6	170.3	7	2015	9662	257	11	275	84
813	117.05	36.6	170.3	8	2015	9678	254	11	272	85
814	117.1	36.25	1533.7	6	2015	9892	276	15	295	81
815	117.1	36.25	1533.7	7	2015	9873	279	15	289	78
816	117.1	36.25	1533.7	8	2015	9887	278	14	283	78
817	117.15	36.1667	128.8	6	2015	9835	272	14	285	81
818	117.15	36.1667	128.8	7	2015	9815	270	13	283	81
819	117.15	36.1667	128.8	8	2015	9829	266	13	277	82
820	118	36.8333	34	6	2015	10002	266	23	291	84
821	118	36.8333	34	7	2015	9981	274	31	284	79
822	118	36.8333	34	8	2015	10000	269	34	287	82
823	118.15	36.1833	305.1	6	2015	10028	279	12	290	78
824	118.15	36.1833	305.1	7	2015	10008	284	15	288	76
825	118.15	36.1833	305.1	8	2015	10026	279	14	288	78
826	119.183	36.75	22.2	6	2015	9974	279	23	293	79
827	119.183	36.75	22.2	7	2015	9951	283	26	286	75
828	119.183	36.75	22.2	8	2015	9965	279	27	286	77
829	120.733	36.9667	54.4	6	2015	9720	266	11	286	83
830	120.733	36.9667	54.4	7	2015	9699	264	13	277	82
831	120.733	36.9667	54.4	8	2015	9714	259	12	274	83
832	120.333	36.0667	76	6	2015	9846	279	15	276	75
833	120.333	36.0667	76	7	2015	9822	271	19	270	76
834	120.333	36.0667	76	8	2015	9836	271	18	267	76
835	121.183	36.7667	40.9	6	2015	9833	281	17	289	78
836	121.183	36.7667	40.9	7	2015	9813	274	16	290	82
837	121.183	36.7667	40.9	8	2015	9828	271	16	287	83
838	122.433	36.9167	4.8	6	2015	9837	285	15	301	79
839	122.433	36.9167	4.8	7	2015	9813	279	14	299	82
840	122.433	36.9167	4.8	8	2015	9826	276	12	291	81
841	115.433	35.25	49.7	6	2015	9653	277	19	276	76
842	115.433	35.25	49.7	7	2015	9627	272	19	270	77
843	115.433	35.25	49.7	8	2015	9640	265	18	265	79
844	116.85	35.5667	51.7	6	2015	8336	190	78	205	94
845	116.85	35.5667	51.7	7	2015	8315	188	70	201	93
846	116.85	35.5667	51.7	8	2015	8324	183	64	196	94
847	118.833	35.5833	107.4	6	2015	9120	236	18	240	83
848	118.833	35.5833	107.4	7	2015	9103	232	20	237	84
849	118.833	35.5833	107.4	8	2015	9117	228	19	231	84
850	118.35	35.05	87.9	6	2015	9985	285	18	312	82
851	118.35	35.05	87.9	7	2015	9959	288	18	305	79
852	118.35	35.05	87.9	8	2015	9970	281	21	302	82
853	119.533	35.4333	36.9	6	2015	10041	269	38	321	91
854	119.533	35.4333	36.9	7	2015	10015	271	40	316	89
855	119.533	35.4333	36.9	8	2015	10024	272	36	319	89
856	114.4	36.05	62.9	6	2015	9817	277	17	293	80
857	114.4	36.05	62.9	7	2015	9791	269	15	286	82
858	114.4	36.05	62.9	8	2015	9804	268	13	283	82
859	113.883	35.3167	73.2	6	2015	10040	291	17	318	81
860	113.883	35.3167	73.2	7	2015	10011	290	17	305	78
861	113.883	35.3167	73.2	8	2015	10023	285	19	298	79
862	111.2	34.8	409.9	6	2015	10052	263	46	323	94
863	111.2	34.8	409.9	7	2015	10023	271	47	318	89
864	111.2	34.8	409.9	8	2015	10032	269	45	314	89
865	111.033	34.05	568.8	6	2015	9918	278	25	322	87
866	111.033	34.05	568.8	7	2015	9889	280	27	309	83
867	111.033	34.05	568.8	8	2015	9899	276	26	300	83
868	112.433	34.8167	333.3	6	2015	10017	278	36	325	87
869	112.433	34.8167	333.3	7	2015	9987	275	38	317	87
870	112.433	34.8167	333.3	8	2015	9998	275	32	305	84
871	112.467	34.6333	137.1	6	2015	9883	259	11	280	85
872	112.467	34.6333	137.1	7	2015	9881	264	12	282	83
873	112.467	34.6333	137.1	8	2015	9900	271	11	275	79
874	111.6	33.7833	750.3	6	2015	9947	263	12	294	87
875	111.6	33.7833	750.3	7	2015	9941	268	12	295	84
876	111.6	33.7833	750.3	8	2015	9960	271	13	288	82
877	113.65	34.7167	110.4	6	2015	9830	273	19	284	80
878	113.65	34.7167	110.4	7	2015	9824	265	16	280	82
879	113.65	34.7167	110.4	8	2015	9844	268	16	273	79
880	113.867	34.0333	66.8	6	2015	9901	269	17	281	81
881	113.867	34.0333	66.8	7	2015	9897	265	15	279	82
882	113.867	34.0333	66.8	8	2015	9916	270	18	274	78
883	114.3	34.7833	73.7	6	2015	9971	283	20	294	78
884	114.3	34.7833	73.7	7	2015	9962	277	21	285	78
885	114.3	34.7833	73.7	8	2015	9980	282	18	282	76
886	111.5	33.3	250.3	6	2015	9137	236	6	247	86
887	111.5	33.3	250.3	7	2015	9128	224	2	241	90
888	111.5	33.3	250.3	8	2015	9147	227	4	236	86
889	112.583	33.0333	129.2	6	2015	9909	286	23	290	76
890	112.583	33.0333	129.2	7	2015	9900	274	18	283	80
891	112.583	33.0333	129.2	8	2015	9919	273	15	280	79
892	113.05	33.8833	136.4	6	2015	9903	286	20	289	75
893	113.05	33.8833	136.4	7	2015	9888	278	16	281	76
894	113.05	33.8833	136.4	8	2015	9905	282	16	278	75
895	114.517	33.7833	52.6	6	2015	8800	204	39	206	85
896	114.517	33.7833	52.6	7	2015	8798	203	44	215	90
897	114.517	33.7833	52.6	8	2015	8817	210	35	210	85
898	114.017	33	82.7	6	2015	9916	260	24	276	83
899	114.017	33	82.7	7	2015	9915	266	21	278	81
900	114.017	33	82.7	8	2015	9932	276	23	273	76
901	114.05	32.1333	114.5	6	2015	10008	265	18	294	85
902	114.05	32.1333	114.5	7	2015	10000	275	21	294	80
903	114.05	32.1333	114.5	8	2015	10017	286	19	294	76
904	115.667	34.45	50.1	6	2015	9982	266	12	287	84
905	115.667	34.45	50.1	7	2015	9974	272	10	292	82
906	115.667	34.45	50.1	8	2015	9991	281	10	289	78
907	115.617	32.1667	42.9	6	2015	9958	263	14	285	84
908	115.617	32.1667	42.9	7	2015	9953	268	17	283	81
909	115.617	32.1667	42.9	8	2015	9971	272	18	280	79
910	110.417	33	249.1	6	2015	9998	269	19	285	81
911	110.417	33	249.1	7	2015	9991	274	19	282	78
912	110.417	33	249.1	8	2015	10008	285	18	279	73
913	110.817	32.85	201.9	6	2015	10018	279	16	292	79
914	110.817	32.85	201.9	7	2015	10011	282	15	288	77
915	110.817	32.85	201.9	8	2015	10029	288	14	285	74
916	110.767	32.0333	426.9	6	2015	9963	260	13	278	84
917	110.767	32.0333	426.9	7	2015	9954	269	14	283	80
918	110.767	32.0333	426.9	8	2015	9971	274	15	283	79
919	111.667	32.3833	90	6	2015	9985	265	26	282	83
920	111.667	32.3833	90	7	2015	9969	273	25	285	80
921	111.667	32.3833	90	8	2015	9986	278	20	293	80
922	112.75	32.15	125.5	6	2015	9926	256	17	273	84
923	112.75	32.15	125.5	7	2015	9914	269	20	280	80
924	112.75	32.15	125.5	8	2015	9931	274	18	283	79
925	110.367	31.0333	334	6	2015	9923	254	12	281	88
926	110.367	31.0333	334	7	2015	9911	267	14	287	83
927	110.367	31.0333	334	8	2015	9928	272	12	289	82
928	112.567	31.1667	65.8	6	2015	9951	274	18	290	81
929	112.567	31.1667	65.8	7	2015	9942	271	18	282	80
930	112.567	31.1667	65.8	8	2015	9960	273	15	283	80
931	113.817	31.6167	93.3	6	2015	9964	273	29	287	80
932	113.817	31.6167	93.3	7	2015	9953	269	30	281	80
933	113.817	31.6167	93.3	8	2015	9969	273	23	285	80
934	115.017	31.1833	59.3	6	2015	9931	275	25	290	80
935	115.017	31.1833	59.3	7	2015	9918	273	24	283	79
936	115.017	31.1833	59.3	8	2015	9935	274	20	283	80
937	109.467	30.2833	457.1	6	2015	9827	275	22	292	81
938	109.467	30.2833	457.1	7	2015	9811	270	21	280	80
939	109.467	30.2833	457.1	8	2015	9827	270	18	279	80
940	110.233	30.7833	1819.3	6	2015	9896	276	16	294	81
941	110.233	30.7833	1819.3	7	2015	9882	271	15	286	81
942	110.233	30.7833	1819.3	8	2015	9898	272	15	285	81
943	110.667	30.2	619.9	6	2015	9831	281	16	294	79
944	110.667	30.2	619.9	7	2015	9811	272	16	283	79
945	110.667	30.2	619.9	8	2015	9828	276	16	280	77
946	111.3	30.7	133.1	6	2015	9728	272	8	294	83
947	111.3	30.7	133.1	7	2015	9703	262	8	284	85
948	111.3	30.7	133.1	8	2015	9718	264	8	281	83
949	112.15	30.35	32.2	6	2015	10025	252	26	180	59
950	112.15	30.35	32.2	7	2015	10028	269	21	252	73
951	112.15	30.35	32.2	8	2015	10056	251	17	266	84
952	113.167	30.6667	34.1	6	2015	10033	251	23	182	59
953	113.167	30.6667	34.1	7	2015	10036	271	18	241	69
954	113.167	30.6667	34.1	8	2015	10063	257	16	251	77
955	114.133	30.6167	23.1	6	2015	9907	263	24	166	51
956	114.133	30.6167	23.1	7	2015	9911	278	19	233	64
957	114.133	30.6167	23.1	8	2015	9937	258	15	243	75
958	109.417	29.5167	459.5	6	2015	10038	252	24	183	59
959	109.417	29.5167	459.5	7	2015	10042	273	21	244	68
960	109.417	29.5167	459.5	8	2015	10066	267	18	253	74
961	113.917	29.9833	36	6	2015	10006	220	38	178	69
962	113.917	29.9833	36	7	2015	10011	246	37	238	77
963	113.917	29.9833	36	8	2015	10030	257	32	263	80
964	115.667	30.7333	123.8	6	2015	10048	236	30	177	62
965	115.667	30.7333	123.8	7	2015	10052	264	25	234	68
966	115.667	30.7333	123.8	8	2015	10073	264	21	252	73
967	115.033	30.2333	32.2	6	2015	9995	230	32	175	64
968	115.033	30.2333	32.2	7	2015	9998	255	26	233	72
969	115.033	30.2333	32.2	8	2015	10018	255	21	252	79
970	110.167	29.4	322.2	6	2015	9983	222	33	180	69
971	110.167	29.4	322.2	7	2015	9986	247	25	236	76
972	110.167	29.4	322.2	8	2015	10005	261	24	255	76
973	111.367	29.5833	116.9	6	2015	10009	185	48	188	89
974	111.367	29.5833	116.9	7	2015	10009	229	38	241	87
975	111.367	29.5833	116.9	8	2015	10027	245	32	260	85
976	112.4	29.3667	36	6	2015	10003	257	19	178	57
977	112.4	29.3667	36	7	2015	10005	271	13	253	72
978	112.4	29.3667	36	8	2015	10033	256	12	262	81
979	113.083	29.3833	53	6	2015	9855	261	25	170	53
980	113.083	29.3833	53	7	2015	9858	278	20	235	64
981	113.083	29.3833	53	8	2015	9884	257	19	240	74
982	109.733	28.3167	208.4	6	2015	8419	157	58	125	72
983	109.733	28.3167	208.4	7	2015	8435	178	46	171	84
984	109.733	28.3167	208.4	8	2015	8452	168	49	165	86
985	110.4	28.4667	151.6	6	2015	9709	241	18	170	59
986	110.4	28.4667	151.6	7	2015	9713	259	16	231	71
987	110.4	28.4667	151.6	8	2015	9738	248	13	237	77
988	111.683	29.05	35	6	2015	9984	232	24	180	66
989	111.683	29.05	35	7	2015	9986	260	19	238	72
990	111.683	29.05	35	8	2015	10008	259	16	248	76
991	111.217	28.3833	128.3	6	2015	10027	248	24	176	59
992	111.217	28.3833	128.3	7	2015	10030	271	20	232	66
993	111.217	28.3833	128.3	8	2015	10053	264	15	247	73
994	112.367	28.85	37	6	2015	9973	209	30	195	80
995	112.367	28.85	37	7	2015	9974	246	27	254	82
996	112.367	28.85	37	8	2015	9994	262	23	266	78
997	113.567	28.7167	106.3	6	2015	10013	218	23	188	74
998	113.567	28.7167	106.3	7	2015	10013	251	23	246	78
999	113.567	28.7167	106.3	8	2015	10032	260	18	260	78
1000	112.917	28.2167	68	6	2015	9989	251	26	194	64
1001	112.917	28.2167	68	7	2015	9990	264	20	269	79
1002	112.917	28.2167	68	8	2015	10017	253	17	268	84
1003	109.683	27.45	272.2	6	2015	9991	251	17	188	62
1004	109.683	27.45	272.2	7	2015	9992	270	15	263	75
1005	109.683	27.45	272.2	8	2015	10018	255	10	261	81
1006	111.467	27.2333	248.6	6	2015	9914	249	18	185	62
1007	111.467	27.2333	248.6	7	2015	9917	265	16	249	73
1008	111.467	27.2333	248.6	8	2015	9940	260	14	250	76
1009	112.167	27.45	100	6	2015	9932	240	23	182	64
1010	112.167	27.45	100	7	2015	9935	260	20	243	74
1011	112.167	27.45	100	8	2015	9957	256	17	252	78
1012	112.7	27.3	1265.9	6	2015	9984	220	28	199	78
1013	112.7	27.3	1265.9	7	2015	9985	248	25	263	84
1014	112.7	27.3	1265.9	8	2015	10005	259	25	273	82
1015	113.167	27.8667	74.6	6	2015	10011	244	19	202	69
1016	113.167	27.8667	74.6	7	2015	10013	260	15	272	81
1017	113.167	27.8667	74.6	8	2015	10035	257	14	274	84
1018	109.783	26.1667	397.5	6	2015	9823	261	29	166	53
1019	109.783	26.1667	397.5	7	2015	9825	268	25	232	67
1020	109.783	26.1667	397.5	8	2015	9853	256	21	239	74
1021	110.633	26.7333	341	6	2015	9965	267	23	176	54
1022	110.633	26.7333	341	7	2015	9965	278	18	245	67
1023	110.633	26.7333	341	8	2015	9993	267	18	252	73
1024	111.617	26.2333	172.6	6	2015	9590	236	17	180	65
1025	111.617	26.2333	172.6	7	2015	9585	266	17	221	65
1026	111.617	26.2333	172.6	8	2015	9615	248	15	222	72
1027	112.6	26.9	104.9	6	2015	9323	210	20	180	75
1028	112.6	26.9	104.9	7	2015	9322	242	20	212	72
1029	112.6	26.9	104.9	8	2015	9348	228	18	210	77
1030	112.4	26.4167	116.6	6	2015	9675	245	19	182	63
1031	112.4	26.4167	116.6	7	2015	9673	267	17	236	69
1032	112.4	26.4167	116.6	8	2015	9701	254	17	238	75
1033	111.6	25.5333	192.2	6	2015	9234	206	21	171	73
1034	111.6	25.5333	192.2	7	2015	9234	234	21	202	72
1035	111.6	25.5333	192.2	8	2015	9259	222	20	199	76
1036	113.033	25.8	184.9	6	2015	9923	264	20	177	55
1037	113.033	25.8	184.9	7	2015	9922	280	18	252	68
1038	113.033	25.8	184.9	8	2015	9950	268	16	261	75
1039	114.317	25.1333	133.8	6	2015	9972	245	23	201	70
1040	114.317	25.1333	133.8	7	2015	9971	260	19	271	82
1041	114.317	25.1333	133.8	8	2015	9998	252	16	276	87
1042	112.383	24.7833	98.3	6	2015	9963	258	24	192	61
1043	112.383	24.7833	98.3	7	2015	9964	273	22	260	72
1044	112.383	24.7833	98.3	8	2015	9991	265	19	258	75
1045	113.6	24.6833	61	6	2015	9768	241	17	207	71
1046	113.6	24.6833	61	7	2015	9766	268	19	246	71
1047	113.6	24.6833	61	8	2015	9790	261	20	245	73
1048	113.533	23.8667	68.6	6	2015	9845	240	28	206	72
1049	113.533	23.8667	68.6	7	2015	9843	264	22	260	76
1050	113.533	23.8667	68.6	8	2015	9868	262	24	255	76
1051	114.483	24.3667	214.8	6	2015	9896	248	22	199	68
1052	114.483	24.3667	214.8	7	2015	9894	270	19	259	74
1053	114.483	24.3667	214.8	8	2015	9921	257	17	255	79
1054	116.1	24.2667	87.8	6	2015	9989	252	18	204	67
1055	116.1	24.2667	87.8	7	2015	9989	270	17	272	77
1056	116.1	24.2667	87.8	8	2015	10014	266	17	266	78
1057	112.433	23.6333	57.3	6	2015	9878	239	14	232	80
1058	112.433	23.6333	57.3	7	2015	9877	264	13	271	80
1059	112.433	23.6333	57.3	8	2015	9900	267	14	265	77
1060	112.45	23.0333	41	6	2015	9929	243	25	211	73
1061	112.45	23.0333	41	7	2015	9928	262	18	271	81
1062	112.45	23.0333	41	8	2015	9952	257	17	265	81
1063	113.333	23.1667	41	6	2015	9919	241	20	232	79
1064	113.333	23.1667	41	7	2015	9919	264	23	271	79
1065	113.333	23.1667	41	8	2015	9941	268	24	265	76
1066	114.733	23.8	70.8	6	2015	9990	244	22	202	69
1067	114.733	23.8	70.8	7	2015	9991	260	18	274	83
1068	114.733	23.8	70.8	8	2015	10016	252	15	273	86
1069	113.833	23.3333	38.9	6	2015	10014	249	14	206	68
1070	113.833	23.3333	38.9	7	2015	10016	268	13	267	77
1071	113.833	23.3333	38.9	8	2015	10039	266	12	265	77
1072	114.417	23.0833	22.4	6	2015	10000	242	18	253	85
1073	114.417	23.0833	22.4	7	2015	10000	263	16	296	87
1074	114.417	23.0833	22.4	8	2015	10021	265	16	293	86
1075	115.767	23.9333	120.9	6	2015	9771	235	10	221	79
1076	115.767	23.9333	120.9	7	2015	9767	268	10	250	73
1077	115.767	23.9333	120.9	8	2015	9792	263	9	244	73
1078	116.683	23.4	2.9	6	2015	9727	236	16	225	79
1079	116.683	23.4	2.9	7	2015	9724	269	16	252	73
1080	116.683	23.4	2.9	8	2015	9749	263	17	243	73
1081	116.3	23.0333	14.4	6	2015	9575	224	13	215	81
1082	116.3	23.0333	14.4	7	2015	9575	248	12	241	79
1083	116.3	23.0333	14.4	8	2015	9599	244	13	238	80
1084	117.033	23.4333	7.2	6	2015	9900	234	20	231	82
1085	117.033	23.4333	7.2	7	2015	9896	262	16	275	82
1086	117.033	23.4333	7.2	8	2015	9920	265	18	263	78
1087	110.933	22.35	84.6	6	2015	9863	232	31	232	83
1088	110.933	22.35	84.6	7	2015	9861	262	30	269	80
1089	110.933	22.35	84.6	8	2015	9884	266	31	258	75
1090	111.567	22.7667	53.3	6	2015	9908	245	16	242	81
1091	111.567	22.7667	53.3	7	2015	9907	271	17	280	79
1092	111.567	22.7667	53.3	8	2015	9929	277	16	270	74
1093	112.783	22.25	32.7	6	2015	9666	237	16	235	82
1094	112.783	22.25	32.7	7	2015	9667	264	16	246	74
1095	112.783	22.25	32.7	8	2015	9687	273	16	232	66
1096	114	22.5333	63	6	2015	9715	235	10	242	85
1097	114	22.5333	63	7	2015	9715	263	12	262	78
1098	114	22.5333	63	8	2015	9736	267	13	251	74
1099	115.367	22.8	17.3	6	2015	9669	236	12	228	79
1100	115.367	22.8	17.3	7	2015	9670	259	14	234	72
1101	115.367	22.8	17.3	8	2015	9692	267	17	222	66
1102	110.3	21.15	53.3	6	2015	9976	244	18	259	86
1103	110.3	21.15	53.3	7	2015	9973	273	20	289	81
1104	110.3	21.15	53.3	8	2015	9993	280	21	277	75
1105	111.967	21.8333	89.9	6	2015	9926	237	15	255	88
1106	111.967	21.8333	89.9	7	2015	9926	260	15	286	86
1107	111.967	21.8333	89.9	8	2015	9947	265	17	277	82
1108	111	21.5	11.8	6	2015	9960	242	16	249	83
1109	111	21.5	11.8	7	2015	9959	266	19	277	81
1110	111	21.5	11.8	8	2015	9979	275	20	270	76
1111	112.767	21.7333	21.5	6	2015	9963	250	18	264	84
1112	112.767	21.7333	21.5	7	2015	9962	269	23	279	79
1113	112.767	21.7333	21.5	8	2015	9982	274	24	271	76
1114	110.183	20.3333	55.9	6	2015	8880	208	15	197	81
1115	110.183	20.3333	55.9	7	2015	8890	218	12	196	77
1116	110.183	20.3333	55.9	8	2015	8909	218	13	199	78
1117	109.4	25.2167	121.3	6	2015	9371	227	12	229	84
1118	109.4	25.2167	121.3	7	2015	9377	245	11	229	77
1119	109.4	25.2167	121.3	8	2015	9398	247	14	227	75
1120	110.3	25.3167	164.4	6	2015	9535	239	8	245	83
1121	110.3	25.3167	164.4	7	2015	9541	260	9	224	68
1122	110.3	25.3167	164.4	8	2015	9561	262	10	236	71
1123	107.033	24.55	484.6	6	2015	9361	218	8	229	88
1124	107.033	24.55	484.6	7	2015	9366	236	8	229	80
1125	107.033	24.55	484.6	8	2015	9386	242	10	220	76
1126	108.033	24.7	260.2	6	2015	9757	232	17	250	89
1127	108.033	24.7	260.2	7	2015	9757	258	20	267	82
1128	108.033	24.7	260.2	8	2015	9778	265	20	252	74
1129	108.1	23.9333	170.8	6	2015	10010	246	19	261	85
1130	108.1	23.9333	170.8	7	2015	10009	271	21	287	81
1131	108.1	23.9333	170.8	8	2015	10029	276	20	286	79
1132	109.4	24.35	96.8	6	2015	10019	253	21	257	80
1133	109.4	24.35	96.8	7	2015	10018	274	22	273	75
1134	109.4	24.35	96.8	8	2015	10038	281	23	265	71
1135	110.517	24.2	145.7	6	2015	10010	249	19	257	82
1136	110.517	24.2	145.7	7	2015	10009	269	21	279	79
1137	110.517	24.2	145.7	8	2015	10030	276	22	273	75
1138	111.533	24.4167	108.8	6	2015	9958	256	24	261	80
1139	111.533	24.4167	108.8	7	2015	9958	271	23	271	77
1140	111.533	24.4167	108.8	8	2015	9977	281	24	261	70
1141	105.833	23.4167	794.1	6	2015	10019	254	16	274	85
1142	105.833	23.4167	794.1	7	2015	10019	272	19	287	81
1143	105.833	23.4167	794.1	8	2015	10038	277	19	283	78
1144	106.6	23.9	173.5	6	2015	9482	235	12	250	87
1145	106.6	23.9	173.5	7	2015	9488	251	13	243	78
1146	106.6	23.9	173.5	8	2015	9510	248	14	245	80
1147	106.417	23.1333	739.9	6	2015	10009	258	18	266	81
1148	106.417	23.1333	739.9	7	2015	10010	276	19	274	75
1149	106.417	23.1333	739.9	8	2015	10030	283	17	268	71
1150	107.583	23.3167	108.8	6	2015	10015	259	17	293	88
1151	107.583	23.3167	108.8	7	2015	10015	272	17	300	84
1152	107.583	23.3167	108.8	8	2015	10035	280	15	301	81
1153	109.233	23.75	84.9	6	2015	9974	257	21	282	86
1154	109.233	23.75	84.9	7	2015	9975	268	21	285	82
1155	109.233	23.75	84.9	8	2015	9993	276	23	282	78
1156	110.083	23.4	42.5	6	2015	9960	267	11	281	81
1157	110.083	23.4	42.5	7	2015	9961	273	9	290	81
1158	110.083	23.4	42.5	8	2015	9979	280	8	286	78
1159	111.3	23.4833	114.8	6	2015	9910	256	14	259	79
1160	111.3	23.4833	114.8	7	2015	9911	264	15	265	78
1161	111.3	23.4833	114.8	8	2015	9929	278	16	262	73
1162	106.85	22.3333	128.8	6	2015	10009	259	16	279	84
1163	106.85	22.3333	128.8	7	2015	10008	273	15	291	81
1164	106.85	22.3333	128.8	8	2015	10027	283	18	279	74
1165	108.217	22.6333	121.6	6	2015	9994	267	12	260	75
1166	108.217	22.6333	121.6	7	2015	9994	279	12	267	72
1167	108.217	22.6333	121.6	8	2015	10011	289	13	262	67
1168	109.3	22.4167	66.6	6	2015	9685	241	12	268	90
1169	109.3	22.4167	66.6	7	2015	9690	256	13	262	82
1170	109.3	22.4167	66.6	8	2015	9711	259	13	258	80
1171	110.167	22.65	81.8	6	2015	9914	245	14	273	90
1172	110.167	22.65	81.8	7	2015	9914	270	17	284	81
1173	110.167	22.65	81.8	8	2015	9935	280	19	280	76
1174	107.967	21.5333	22.1	6	2015	10003	258	18	274	83
1175	107.967	21.5333	22.1	7	2015	10004	273	19	281	78
1176	107.967	21.5333	22.1	8	2015	10025	282	19	282	75
1177	108.617	21.95	4.5	6	2015	9986	260	27	287	86
1178	108.617	21.95	4.5	7	2015	9987	271	29	291	82
1179	108.617	21.95	4.5	8	2015	10007	282	29	295	78
1180	109.133	21.45	12.8	6	2015	9676	243	14	257	86
1181	109.133	21.45	12.8	7	2015	9683	253	13	255	81
1182	109.133	21.45	12.8	8	2015	9704	255	14	253	80
1183	109.1	21.0333	55.2	6	2015	9756	248	11	275	89
1184	109.1	21.0333	55.2	7	2015	9762	256	11	269	83
1185	109.1	21.0333	55.2	8	2015	9783	257	11	268	83
1186	110.25	20	63.5	6	2015	9871	252	11	267	85
1187	110.25	20	63.5	7	2015	9875	264	11	266	79
1188	110.25	20	63.5	8	2015	9896	270	12	269	77
1189	108.617	19.1	7.6	6	2015	9875	243	28	264	88
1190	108.617	19.1	7.6	7	2015	9877	263	29	271	80
1191	108.617	19.1	7.6	8	2015	9897	273	29	264	75
1192	109.583	19.5167	169	6	2015	9899	251	14	288	91
1193	109.583	19.5167	169	7	2015	9903	260	15	288	88
1194	109.583	19.5167	169	8	2015	9924	264	18	279	84
1195	109.833	19.0333	250.9	6	2015	10001	263	19	284	84
1196	109.833	19.0333	250.9	7	2015	10003	274	21	286	79
1197	109.833	19.0333	250.9	8	2015	10023	284	19	286	75
1198	110.467	19.2333	24	6	2015	9986	267	19	274	79
1199	110.467	19.2333	24	7	2015	9986	271	20	273	77
1200	110.467	19.2333	24	8	2015	10006	281	21	276	74
1201	109.517	18.2333	6	6	2015	9915	261	23	281	84
1202	109.517	18.2333	6	7	2015	9914	262	25	284	84
1203	109.517	18.2333	6	8	2015	9934	271	24	284	81
1204	110.033	18.5	13.9	6	2015	9923	265	15	277	82
1205	110.033	18.5	13.9	7	2015	9923	263	15	279	83
1206	110.033	18.5	13.9	8	2015	9942	270	16	275	79
1207	112.333	16.8333	4.7	6	2015	9910	261	25	280	84
1208	112.333	16.8333	4.7	7	2015	9909	262	26	283	84
1209	112.333	16.8333	4.7	8	2015	9929	270	26	285	81
1210	111.617	16.5333	4	6	2015	9737	255	13	278	86
1211	111.617	16.5333	4	7	2015	9743	255	12	274	85
1212	111.617	16.5333	4	8	2015	9764	258	12	274	84
1213	109.533	31.0167	299.8	6	2015	9751	260	15	263	80
1214	109.533	31.0167	299.8	7	2015	9757	261	12	264	79
1215	109.533	31.0167	299.8	8	2015	9777	266	13	265	78
1216	107.8	30.6833	454.5	6	2015	9810	259	16	270	82
1217	107.8	30.6833	454.5	7	2015	9815	263	13	268	80
1218	107.8	30.6833	454.5	8	2015	9837	267	15	268	79
1219	108.4	30.7667	186.7	6	2015	9662	258	13	272	83
1220	108.4	30.7667	186.7	7	2015	9666	250	12	263	84
1221	108.4	30.7667	186.7	8	2015	9686	257	13	262	81
1222	106.467	29.5833	259.1	6	2015	9804	262	17	266	79
1223	106.467	29.5833	259.1	7	2015	9808	259	15	264	80
1224	106.467	29.5833	259.1	8	2015	9828	266	15	267	78
1225	107.417	29.75	273.5	6	2015	9697	258	19	272	83
1226	107.417	29.75	273.5	7	2015	9698	252	16	269	85
1227	107.417	29.75	273.5	8	2015	9719	260	16	268	81
1228	108.167	29.3	310.6	6	2015	9933	269	14	284	81
1229	108.167	29.3	310.6	7	2015	9933	265	12	284	83
1230	108.167	29.3	310.6	8	2015	9953	274	12	282	79
1231	107.15	28.95	1905.9	6	2015	8697	203	85	219	92
1232	107.15	28.95	1905.9	7	2015	8694	194	50	213	94
1233	107.15	28.95	1905.9	8	2015	8715	201	44	213	91
1234	108.767	28.8333	664.1	6	2015	9938	281	20	269	72
1235	108.767	28.8333	664.1	7	2015	9933	273	17	268	75
1236	108.767	28.8333	664.1	8	2015	9953	279	14	267	73
1237	98.1	32.9833	9200	6	2015	9960	270	21	274	78
1238	98.1	32.9833	9200	7	2015	9959	268	18	271	78
1239	98.1	32.9833	9200	8	2015	9978	277	17	270	74
1240	102.967	33.5833	3439.6	6	2015	9682	259	24	278	85
1241	102.967	33.5833	3439.6	7	2015	9686	252	16	272	86
1242	102.967	33.5833	3439.6	8	2015	9707	256	15	276	86
1243	98.5833	31.8	8184	6	2015	9600	257	21	274	84
1244	98.5833	31.8	8184	7	2015	9601	249	15	259	83
1245	98.5833	31.8	8184	8	2015	9623	251	14	260	83
1246	100	31.6167	8393.5	6	2015	9664	266	15	270	79
1247	100	31.6167	8393.5	7	2015	9668	255	13	259	81
1248	100	31.6167	8393.5	8	2015	9688	265	14	257	76
1249	100.333	32.2833	8893.9	6	2015	9515	258	21	259	79
1250	100.333	32.2833	8893.9	7	2015	9517	245	17	249	82
1251	100.333	32.2833	8893.9	8	2015	9539	251	14	249	80
1252	101.117	30.9833	2957.2	6	2015	9854	273	26	284	79
1253	101.117	30.9833	2957.2	7	2015	9852	263	21	279	82
1254	101.117	30.9833	2957.2	8	2015	9873	270	19	276	79
1255	101.7	32.9	3275.1	6	2015	9929	278	14	284	77
1256	101.7	32.9	3275.1	7	2015	9925	272	11	282	79
1257	101.7	32.9	3275.1	8	2015	9946	283	11	277	74
1258	102.233	31.9	2664.4	6	2015	9916	277	24	277	76
1259	102.233	31.9	2664.4	7	2015	9913	267	18	279	81
1260	102.233	31.9	2664.4	8	2015	9933	277	19	273	75
1261	102.55	32.8	3491.6	6	2015	9150	241	18	242	81
1262	102.55	32.8	3491.6	7	2015	9137	233	13	233	82
1263	102.55	32.8	3491.6	8	2015	9156	232	11	224	80
1264	102.35	31	2369.2	6	2015	9838	277	21	293	80
1265	102.35	31	2369.2	7	2015	9831	268	17	281	81
1266	102.35	31	2369.2	8	2015	9852	274	16	280	78
1267	103.567	32.65	2850.7	6	2015	9844	284	20	274	73
1268	103.567	32.65	2850.7	7	2015	9837	270	16	273	78
1269	103.567	32.65	2850.7	8	2015	9857	276	14	268	74
1270	103.667	31	698.5	6	2015	9813	277	18	282	77
1271	103.667	31	698.5	7	2015	9806	266	16	273	79
1272	103.667	31	698.5	8	2015	9827	272	13	269	76
1273	104.517	32.4167	893.2	6	2015	9891	283	22	300	80
1274	104.517	32.4167	893.2	7	2015	9873	275	20	291	81
1275	104.517	32.4167	893.2	8	2015	9890	279	20	284	77
1276	104.733	31.45	522.7	6	2015	9907	280	21	306	83
1277	104.733	31.45	522.7	7	2015	9893	270	20	294	83
1278	104.733	31.45	522.7	8	2015	9913	278	17	287	79
1279	99.1	30	2589.2	6	2015	9924	283	34	303	80
1280	99.1	30	2589.2	7	2015	9905	277	26	295	81
1281	99.1	30	2589.2	8	2015	9924	282	22	287	77
1282	100.317	30.9333	8000	6	2015	9953	280	16	316	85
1283	100.317	30.9333	8000	7	2015	9929	279	18	304	82
1284	100.317	30.9333	8000	8	2015	9949	277	15	301	82
1285	100.267	30	3948.9	6	2015	9980	286	18	308	80
1286	100.267	30	3948.9	7	2015	9958	285	19	299	78
1287	100.267	30	3948.9	8	2015	9977	289	17	289	74
1288	103	29.9833	627.6	6	2015	9825	279	14	305	83
1289	103	29.9833	627.6	7	2015	9802	276	14	297	82
1290	103	29.9833	627.6	8	2015	9819	277	13	289	80
1291	104.017	30.6667	506.1	6	2015	9843	273	17	298	84
1292	104.017	30.6667	506.1	7	2015	9817	273	19	289	81
1293	104.017	30.6667	506.1	8	2015	9836	271	16	284	81
1294	104.65	30.1167	357	6	2015	9865	281	17	301	81
1295	104.65	30.1167	357	7	2015	9840	274	20	289	81
1296	104.65	30.1167	357	8	2015	9856	277	18	288	79
1297	100.3	29.05	8727.7	6	2015	9981	285	13	309	81
1298	100.3	29.05	8727.7	7	2015	9954	280	14	300	82
1299	100.3	29.05	8727.7	8	2015	9968	276	12	298	83
1300	101.967	30.05	2615.7	6	2015	9939	286	14	303	79
1301	101.967	30.05	2615.7	7	2015	9912	280	14	289	78
1302	101.967	30.05	2615.7	8	2015	9927	278	13	289	79
1303	102.683	29.35	795.9	6	2015	9995	288	17	307	79
1304	102.683	29.35	795.9	7	2015	9972	288	15	300	77
1305	102.683	29.35	795.9	8	2015	9994	288	13	296	77
1306	103.333	29.5167	8047.4	6	2015	10016	293	18	314	78
1307	103.333	29.5167	8047.4	7	2015	9992	292	18	301	75
1308	103.333	29.5167	8047.4	8	2015	10013	293	15	299	75
1309	103.75	29.5667	424.2	6	2015	9975	287	28	317	82
1310	103.75	29.5667	424.2	7	2015	9951	284	27	307	80
1311	103.75	29.5667	424.2	8	2015	9971	287	21	302	78
1312	99.2833	28.7167	7422.9	6	2015	9986	285	23	301	79
1313	99.2833	28.7167	7422.9	7	2015	9959	281	24	289	77
1314	99.2833	28.7167	7422.9	8	2015	9980	279	19	288	78
1315	101.267	27.9333	2426.5	6	2015	10004	292	29	329	82
1316	101.267	27.9333	2426.5	7	2015	9976	290	27	316	80
1317	101.267	27.9333	2426.5	8	2015	9996	291	19	312	79
1318	101.5	29	7987.3	6	2015	9987	290	18	314	80
1319	101.5	29	7987.3	7	2015	9961	284	20	297	78
1320	101.5	29	7987.3	8	2015	9979	287	16	294	77
1321	102.517	28.65	1659.5	6	2015	10032	286	20	318	83
1322	102.517	28.65	1659.5	7	2015	10005	285	20	315	82
1323	102.517	28.65	1659.5	8	2015	10025	281	14	310	83
1324	102.85	28	2132.4	6	2015	9945	287	23	312	81
1325	102.85	28	2132.4	7	2015	9917	282	22	303	81
1326	102.85	28	2132.4	8	2015	9936	284	19	302	80
1327	103.583	28.2667	1255.8	6	2015	9918	286	25	303	79
1328	103.583	28.2667	1255.8	7	2015	9891	282	28	290	77
1329	103.583	28.2667	1255.8	8	2015	9907	280	22	291	79
1330	104.6	28.8	340.8	6	2015	9871	281	13	306	83
1331	104.6	28.8	340.8	7	2015	9843	273	15	299	84
1332	104.6	28.8	340.8	8	2015	9860	274	13	299	84
1333	101.517	27.4333	2545	6	2015	9980	290	23	320	81
1334	101.517	27.4333	2545	7	2015	9951	277	23	307	84
1335	101.517	27.4333	2545	8	2015	9967	278	18	306	84
1336	102.267	27.9	1590.9	6	2015	10072	300	21	331	79
1337	102.267	27.9	1590.9	7	2015	10041	291	19	313	79
1338	102.267	27.9	1590.9	8	2015	10056	292	16	306	77
1339	101.717	26.5833	1190.1	6	2015	10059	297	22	339	82
1340	101.717	26.5833	1190.1	7	2015	10028	288	22	325	83
1341	101.717	26.5833	1190.1	8	2015	10044	287	17	318	82
1342	102.25	26.65	1787.3	6	2015	10069	282	26	347	91
1343	102.25	26.65	1787.3	7	2015	10038	276	27	327	90
1344	102.25	26.65	1787.3	8	2015	10052	275	20	315	87
1345	105.85	32.4333	513.8	6	2015	9896	279	20	311	84
1346	105.85	32.4333	513.8	7	2015	9876	275	18	301	83
1347	105.85	32.4333	513.8	8	2015	9897	281	14	305	82
1348	108.033	32.0667	674	6	2015	9989	287	19	317	82
1349	108.033	32.0667	674	7	2015	9969	284	20	308	81
1350	108.033	32.0667	674	8	2015	9991	291	15	305	78
1351	105.967	31.5833	382.6	6	2015	10025	297	23	326	79
1352	105.967	31.5833	382.6	7	2015	9999	289	19	314	80
1353	105.967	31.5833	382.6	8	2015	10020	293	15	310	78
1354	106.767	31.8667	417.7	6	2015	10027	298	24	326	79
1355	106.767	31.8667	417.7	7	2015	9999	292	23	314	78
1356	106.767	31.8667	417.7	8	2015	10019	293	16	308	77
1357	107.5	31.2	344.9	6	2015	10011	299	29	334	80
1358	107.5	31.2	344.9	7	2015	9982	292	26	324	80
1359	107.5	31.2	344.9	8	2015	10002	295	23	319	78
1360	105.55	30.5	355	6	2015	9999	295	24	313	77
1361	105.55	30.5	355	7	2015	9969	291	21	294	74
1362	105.55	30.5	355	8	2015	9989	291	18	288	73
1363	106.1	30.7833	309.7	6	2015	10055	294	32	342	84
1364	106.1	30.7833	309.7	7	2015	10024	288	28	325	83
1365	106.1	30.7833	309.7	8	2015	10041	289	24	319	81
1366	105.05	29.5833	347.1	6	2015	9992	298	33	334	81
1367	105.05	29.5833	347.1	7	2015	9975	286	28	306	79
1368	105.05	29.5833	347.1	8	2015	9997	291	24	321	81
1369	105.433	28.8833	334.8	6	2015	9962	289	40	336	85
1370	105.433	28.8833	334.8	7	2015	9936	283	36	321	84
1371	105.433	28.8833	334.8	8	2015	9957	287	28	320	82
1372	105.433	28.1667	377.5	6	2015	10023	294	36	340	84
1373	105.433	28.1667	377.5	7	2015	10001	283	25	319	83
1374	105.433	28.1667	377.5	8	2015	10022	290	23	325	83
1375	104.283	26.8667	2237.5	6	2015	10040	297	39	337	82
1376	104.283	26.8667	2237.5	7	2015	10012	290	41	327	82
1377	104.283	26.8667	2237.5	8	2015	10033	293	26	328	81
1378	104.467	25.7167	1800	6	2015	9988	307	29	308	71
1379	104.467	25.7167	1800	7	2015	9974	288	24	297	76
1380	104.467	25.7167	1800	8	2015	9995	294	22	312	77
1381	106.833	28.1333	972	6	2015	9907	277	12	303	83
1382	106.833	28.1333	972	7	2015	9902	273	12	282	79
1383	106.833	28.1333	972	8	2015	9925	274	12	286	80
1384	106.217	28.3333	1180.2	6	2015	9862	273	15	297	83
1385	106.217	28.3333	1180.2	7	2015	9855	273	18	277	77
1386	106.217	28.3333	1180.2	8	2015	9878	276	15	274	76
1387	105.283	27.3	1510.6	6	2015	9470	265	14	290	84
1388	105.283	27.3	1510.6	7	2015	9473	249	11	262	85
1389	105.283	27.3	1510.6	8	2015	9496	249	11	267	87
1390	106.883	27.7	843.9	6	2015	9745	276	17	304	84
1391	106.883	27.7	843.9	7	2015	9744	267	15	279	81
1392	106.883	27.7	843.9	8	2015	9767	270	15	288	83
1393	107.467	27.7667	792.2	6	2015	9847	282	22	318	84
1394	107.467	27.7667	792.2	7	2015	9841	280	24	289	78
1395	107.467	27.7667	792.2	8	2015	9865	283	21	294	79
1396	108.25	27.95	416.3	6	2015	9934	287	20	301	77
1397	108.25	27.95	416.3	7	2015	9927	281	15	280	74
1398	108.25	27.95	416.3	8	2015	9950	286	14	284	74
1399	109.183	27.7167	279.7	6	2015	9849	270	18	306	87
1400	109.183	27.7167	279.7	7	2015	9835	264	20	290	85
1401	109.183	27.7167	279.7	8	2015	9858	270	18	294	84
1402	106.017	27.0333	1231.4	6	2015	9887	277	23	305	83
1403	106.017	27.0333	1231.4	7	2015	9871	271	24	288	81
1404	106.017	27.0333	1231.4	8	2015	9892	277	21	287	79
1405	105.9	26.25	1431.1	6	2015	9168	262	17	260	78
1406	105.9	26.25	1431.1	7	2015	9170	247	13	238	78
1407	105.9	26.25	1431.1	8	2015	9191	242	11	240	81
1408	106.733	26.5833	1223.8	6	2015	9830	287	18	304	79
1409	106.733	26.5833	1223.8	7	2015	9834	277	15	283	78
1410	106.733	26.5833	1223.8	8	2015	9857	270	12	291	83
1411	107.983	26.6	720.3	6	2015	9229	266	11	265	77
1412	107.983	26.6	720.3	7	2015	9226	254	9	246	77
1413	107.983	26.6	720.3	8	2015	9248	253	9	251	80
1414	108.667	26.9667	626.9	6	2015	9914	295	14	311	77
1415	108.667	26.9667	626.9	7	2015	9908	288	12	287	74
1416	108.667	26.9667	626.9	8	2015	9932	289	12	290	75
1417	105.183	25.4333	1378.5	6	2015	9947	294	15	306	76
1418	105.183	25.4333	1378.5	7	2015	9938	282	15	286	75
1419	105.183	25.4333	1378.5	8	2015	9960	288	11	292	75
1420	106.083	25.1833	566.8	6	2015	10003	285	13	316	83
1421	106.083	25.1833	566.8	7	2015	9987	279	13	307	83
1422	106.083	25.1833	566.8	8	2015	10009	285	11	311	82
1423	106.767	25.4333	440.3	6	2015	9926	280	20	308	83
1424	106.767	25.4333	440.3	7	2015	9907	279	19	298	80
1425	106.767	25.4333	440.3	8	2015	9929	286	18	302	79
1426	107.55	25.8333	1013.3	6	2015	9891	293	12	320	80
1427	107.55	25.8333	1013.3	7	2015	9885	281	11	304	82
1428	107.55	25.8333	1013.3	8	2015	9909	281	10	311	84
1429	108.533	25.9667	285.7	6	2015	9903	290	21	317	80
1430	108.533	25.9667	285.7	7	2015	9894	276	18	295	81
1431	108.533	25.9667	285.7	8	2015	9918	280	15	303	82
1432	98.9167	28.4833	3319	6	2015	9971	290	24	330	84
1433	98.9167	28.4833	3319	7	2015	9957	277	22	313	85
1434	98.9167	28.4833	3319	8	2015	9979	285	17	321	84
1435	98.6667	27.75	1583.3	6	2015	9915	285	28	329	86
1436	98.6667	27.75	1583.3	7	2015	9898	275	26	315	87
1437	98.6667	27.75	1583.3	8	2015	9920	286	22	319	83
1438	99.7	27.8333	3276.7	6	2015	9978	285	34	330	86
1439	99.7	27.8333	3276.7	7	2015	9963	276	31	305	83
1440	99.7	27.8333	3276.7	8	2015	9988	276	32	309	85
1441	99.2833	27.1667	2326.1	6	2015	10008	288	30	330	84
1442	99.2833	27.1667	2326.1	7	2015	9993	279	26	305	82
1443	99.2833	27.1667	2326.1	8	2015	10017	281	18	310	83
1444	103.717	27.35	1949.5	6	2015	10042	299	23	331	79
1445	103.717	27.35	1949.5	7	2015	10027	288	21	309	79
1446	103.717	27.35	1949.5	8	2015	10051	296	18	313	77
1447	100.217	26.8667	2392.4	6	2015	10033	298	26	336	81
1448	100.217	26.8667	2392.4	7	2015	10018	285	27	313	81
1449	100.217	26.8667	2392.4	8	2015	10041	294	20	325	80
1450	101.267	26.6333	1244.8	6	2015	9985	295	41	326	79
1451	101.267	26.6333	1244.8	7	2015	9970	280	63	303	81
1452	101.267	26.6333	1244.8	8	2015	9994	286	33	326	84
1453	103.283	26.4167	2110.5	6	2015	9979	299	30	316	76
1454	103.283	26.4167	2110.5	7	2015	9966	288	26	299	77
1455	103.283	26.4167	2110.5	8	2015	9986	290	25	314	80
1456	98.5	25.0167	1654.6	6	2015	10041	308	56	318	72
1457	98.5	25.0167	1654.6	7	2015	10035	287	51	312	80
1458	98.5	25.0167	1654.6	8	2015	10052	296	32	325	79
1459	98.8167	25.9833	1804.9	6	2015	9861	296	18	293	72
1460	98.8167	25.9833	1804.9	7	2015	9851	278	16	286	78
1461	98.8167	25.9833	1804.9	8	2015	9870	285	15	295	78
1462	99.1833	25.1167	1652.2	6	2015	9775	285	17	288	76
1463	99.1833	25.1167	1652.2	7	2015	9762	272	15	280	79
1464	99.1833	25.1167	1652.2	8	2015	9781	277	12	282	77
1465	100.183	25.7	1990.5	6	2015	10026	303	27	326	77
1466	100.183	25.7	1990.5	7	2015	10011	288	16	306	78
1467	100.183	25.7	1990.5	8	2015	10031	296	16	313	77
1468	101.867	25.7333	1120.6	6	2015	9598	266	40	321	93
1469	101.867	25.7333	1120.6	7	2015	9582	253	43	296	92
1470	101.867	25.7333	1120.6	8	2015	9601	260	32	317	94
1471	101.55	25.0333	1824.1	6	2015	10020	294	22	329	81
1472	101.55	25.0333	1824.1	7	2015	10006	277	18	306	83
1473	101.55	25.0333	1824.1	8	2015	10024	284	15	321	84
1474	102.65	25	1886.5	6	2015	10063	303	40	345	80
1475	102.65	25	1886.5	7	2015	10049	296	48	345	83
1476	102.65	25	1886.5	8	2015	10063	302	35	342	80
1477	103.833	25.5833	1898.7	6	2015	10061	303	44	342	80
1478	103.833	25.5833	1898.7	7	2015	10050	294	42	342	84
1479	103.833	25.5833	1898.7	8	2015	10064	301	34	341	80
1480	97.85	24.0167	776.6	6	2015	9700	255	18	249	77
1481	97.85	24.0167	776.6	7	2015	9705	281	18	253	69
1482	97.85	24.0167	776.6	8	2015	9725	286	19	243	65
1483	100.867	24.4667	1162.3	6	2015	9525	241	17	242	82
1484	100.867	24.4667	1162.3	7	2015	9533	268	17	253	74
1485	100.867	24.4667	1162.3	8	2015	9553	262	17	251	76
1486	102.55	24.3333	1716.9	6	2015	9822	257	12	268	82
1487	102.55	24.3333	1716.9	7	2015	9828	283	13	275	73
1488	102.55	24.3333	1716.9	8	2015	9849	285	15	265	71
1489	103.167	24.9167	1532.1	6	2015	9587	244	14	255	84
1490	103.167	24.9167	1532.1	7	2015	9596	261	14	258	78
1491	103.167	24.9167	1532.1	8	2015	9617	254	14	256	81
1492	103.767	24.5333	1704.3	6	2015	9621	244	22	255	84
1493	103.767	24.5333	1704.3	7	2015	9630	271	20	256	73
1494	103.767	24.5333	1704.3	8	2015	9650	264	21	257	77
1495	99.0833	23.5667	511.4	6	2015	9735	259	14	265	80
1496	99.0833	23.5667	511.4	7	2015	9744	282	14	261	70
1497	99.0833	23.5667	511.4	8	2015	9765	279	15	262	72
1498	99.4	23.55	1104.9	6	2015	9731	260	14	267	80
1499	99.4	23.55	1104.9	7	2015	9741	276	13	261	73
1500	99.4	23.55	1104.9	8	2015	9762	274	14	262	74
1501	100.083	23.8833	1502.4	6	2015	9606	253	15	257	81
1502	100.083	23.8833	1502.4	7	2015	9615	278	15	256	71
1503	100.083	23.8833	1502.4	8	2015	9635	274	15	259	73
1504	99.9333	22.5667	1054.8	6	2015	9705	255	17	250	78
1505	99.9333	22.5667	1054.8	7	2015	9713	277	15	250	70
1506	99.9333	22.5667	1054.8	8	2015	9734	276	17	252	71
1507	100.783	22	582	6	2015	9176	219	15	225	86
1508	100.783	22	582	7	2015	9185	236	16	218	77
1509	100.783	22	582	8	2015	9206	233	15	219	79
1510	100.967	22.7833	1302.1	6	2015	9498	244	29	251	84
1511	100.967	22.7833	1302.1	7	2015	9509	261	31	247	75
1512	100.967	22.7833	1302.1	8	2015	9530	255	31	247	78
1513	101.983	23.6	400.9	6	2015	9134	220	13	228	87
1514	101.983	23.6	400.9	7	2015	9144	229	13	224	82
1515	101.983	23.6	400.9	8	2015	9164	227	13	229	85
1516	101.567	21.4833	631.9	6	2015	6127	81	23	73	69
1517	101.567	21.4833	631.9	7	2015	6153	78	24	64	62
1518	101.567	21.4833	631.9	8	2015	6155	80	22	67	65
1519	101.85	22.5833	1120.5	6	2015	6706	101	24	92	74
1520	101.85	22.5833	1120.5	7	2015	6728	98	21	86	74
1521	101.85	22.5833	1120.5	8	2015	6737	96	19	86	74
1522	103.383	23.3833	1300.7	6	2015	6866	146	14	88	56
1523	103.383	23.3833	1300.7	7	2015	6895	134	13	92	62
1524	103.383	23.3833	1300.7	8	2015	6898	137	14	102	68
1525	103.683	22.9833	1414.1	6	2015	6740	147	18	101	63
1526	103.683	22.9833	1414.1	7	2015	6769	132	17	90	63
1527	103.683	22.9833	1414.1	8	2015	6773	130	15	99	69
1528	104.25	23.3833	1271.6	6	2015	6340	103	21	84	69
1529	104.25	23.3833	1271.6	7	2015	6365	87	21	75	69
1530	104.25	23.3833	1271.6	8	2015	6370	86	19	80	74
1531	105.067	24.0667	1249.6	6	2015	7081	163	17	119	67
1532	105.067	24.0667	1249.6	7	2015	7112	143	16	104	66
1533	105.067	24.0667	1249.6	8	2015	7120	143	14	114	73
1534	80.0833	32.5	4278.6	6	2015	7335	162	12	132	75
1535	80.0833	32.5	4278.6	7	2015	7364	148	12	114	72
1536	80.0833	32.5	4278.6	8	2015	7372	147	10	125	78
1537	84.4167	32.15	4414.9	6	2015	6665	111	25	98	75
1538	84.4167	32.15	4414.9	7	2015	6689	98	22	88	75
1539	84.4167	32.15	4414.9	8	2015	6696	97	22	89	76
1540	90.0167	31.3833	4700	6	2015	7577	185	21	143	71
1541	90.0167	31.3833	4700	7	2015	7604	177	21	124	65
1542	90.0167	31.3833	4700	8	2015	7614	177	20	135	70
1543	91.1	32.35	4800	6	2015	7173	132	20	112	75
1544	91.1	32.35	4800	7	2015	7197	121	21	98	72
1545	91.1	32.35	4800	8	2015	7207	123	19	104	75
1546	92.0667	31.4833	4507	6	2015	9424	239	15	231	79
1547	92.0667	31.4833	4507	7	2015	9433	251	11	243	79
1548	92.0667	31.4833	4507	8	2015	9455	239	13	248	86
1549	81.25	30.2833	4900	6	2015	9263	238	15	213	73
1550	81.25	30.2833	4900	7	2015	9273	260	17	211	64
1551	81.25	30.2833	4900	8	2015	9294	243	13	226	76
1552	88.6333	30.95	4672	6	2015	9453	254	20	228	72
1553	88.6333	30.95	4672	7	2015	9462	270	18	237	68
1554	88.6333	30.95	4672	8	2015	9483	259	20	236	73
1555	91.1	30.4833	4200	6	2015	7388	223	20	113	47
1556	91.1	30.4833	4200	7	2015	7421	192	14	117	57
1557	91.1	30.4833	4200	8	2015	7431	185	14	134	67
1558	87.6	29.0833	4000	6	2015	6943	157	25	110	66
1559	87.6	29.0833	4000	7	2015	6973	137	22	99	67
1560	87.6	29.0833	4000	8	2015	6980	137	18	109	73
1561	88.8833	29.25	3836	6	2015	6303	122	20	84	62
1562	88.8833	29.25	3836	7	2015	6325	99	17	80	67
1563	88.8833	29.25	3836	8	2015	6330	98	16	88	74
1564	90.1667	29.4333	3809.4	6	2015	9349	239	12	221	76
1565	90.1667	29.4333	3809.4	7	2015	9358	253	12	226	72
1566	90.1667	29.4333	3809.4	8	2015	9378	243	10	238	79
1567	91.1333	29.6667	3648.9	6	2015	6466	143	19	90	59
1568	91.1333	29.6667	3648.9	7	2015	6484	117	16	92	70
1569	91.1333	29.6667	3648.9	8	2015	6492	112	12	100	77
1570	91.7667	29.25	3551.7	6	2015	7414	144	31	127	78
1571	91.7667	29.25	3551.7	7	2015	7435	147	30	118	73
1572	91.7667	29.25	3551.7	8	2015	7445	143	26	124	77
1573	85.9667	28.1833	3810	6	2015	7022	105	30	119	92
1574	85.9667	28.1833	3810	7	2015	7043	107	28	108	85
1575	85.9667	28.1833	3810	8	2015	7053	106	28	115	90
1576	87.0833	28.6333	4300	6	2015	9559	255	13	235	73
1577	87.0833	28.6333	4300	7	2015	9568	268	14	240	70
1578	87.0833	28.6333	4300	8	2015	9589	259	13	256	79
1579	89.6	28.9167	4040	6	2015	7603	217	24	141	58
1580	89.6	28.9167	4040	7	2015	7630	180	16	150	75
1581	89.6	28.9167	4040	8	2015	7642	172	14	160	83
1582	91.95	27.9833	4280.3	6	2015	7127	167	29	125	70
1583	91.95	27.9833	4280.3	7	2015	7152	142	27	118	75
1584	91.95	27.9833	4280.3	8	2015	7163	139	24	123	79
1585	92.4667	28.4167	3860	6	2015	8285	203	10	177	76
1586	92.4667	28.4167	3860	7	2015	8305	202	9	175	76
1587	92.4667	28.4167	3860	8	2015	8317	202	9	181	79
1588	89.0833	27.7333	4300	6	2015	7906	184	16	167	80
1589	89.0833	27.7333	4300	7	2015	7927	177	12	158	80
1590	89.0833	27.7333	4300	8	2015	7938	178	11	169	85
1591	93.7833	31.8833	4022.8	6	2015	8693	209	11	205	83
1592	93.7833	31.8833	4022.8	7	2015	8709	216	12	204	80
1593	93.7833	31.8833	4022.8	8	2015	8723	213	11	208	83
1594	95.6	31.4167	3873.1	6	2015	9650	259	8	241	73
1595	95.6	31.4167	3873.1	7	2015	9660	272	8	233	67
1596	95.6	31.4167	3873.1	8	2015	9680	264	5	244	73
1597	97.1667	31.15	3306	6	2015	7459	200	22	138	62
1598	97.1667	31.15	3306	7	2015	7482	166	16	138	74
1599	97.1667	31.15	3306	8	2015	7493	161	15	147	82
1600	93.2833	30.6667	4488.8	6	2015	8336	238	12	183	65
1601	93.2833	30.6667	4488.8	7	2015	8364	214	9	183	74
1602	93.2833	30.6667	4488.8	8	2015	8377	212	9	190	77
1603	95.7667	29.8667	2736	6	2015	8685	289	20	187	50
1604	95.7667	29.8667	2736	7	2015	8718	244	15	203	69
1605	95.7667	29.8667	2736	8	2015	8733	235	13	219	77
1606	94.3333	29.6667	2991.8	6	2015	8154	236	17	178	63
1607	94.3333	29.6667	2991.8	7	2015	8177	202	15	172	74
1608	94.3333	29.6667	2991.8	8	2015	8189	202	13	183	78
1609	97.8333	29.6667	3780	6	2015	9428	242	21	201	69
1610	97.8333	29.6667	3780	7	2015	9437	260	17	226	70
1611	97.8333	29.6667	3780	8	2015	9460	245	17	226	75
1612	97.4667	28.65	2327.6	6	2015	9298	225	14	205	76
1613	97.4667	28.65	2327.6	7	2015	9305	252	14	215	69
1614	97.4667	28.65	2327.6	8	2015	9326	248	14	213	71
1615	109.783	38.2667	1157	6	2015	9604	248	13	212	69
1616	109.783	38.2667	1157	7	2015	9611	272	13	235	67
1617	109.783	38.2667	1157	8	2015	9633	263	13	232	70
1618	107.583	37.5833	1360.3	6	2015	9567	247	14	236	77
1619	107.583	37.5833	1360.3	7	2015	9574	271	15	248	70
1620	107.583	37.5833	1360.3	8	2015	9595	267	16	240	70
1621	108.167	36.9167	1331.4	6	2015	9645	248	12	248	80
1622	108.167	36.9167	1331.4	7	2015	9651	280	13	255	69
1623	108.167	36.9167	1331.4	8	2015	9672	275	14	254	72
1624	109.233	37.9333	1111	6	2015	9632	248	13	258	83
1625	109.233	37.9333	1111	7	2015	9640	272	14	263	75
1626	109.233	37.9333	1111	8	2015	9661	262	13	262	79
1627	110.217	37.5	929.7	6	2015	9681	255	13	268	83
1628	110.217	37.5	929.7	7	2015	9688	285	13	258	69
1629	110.217	37.5	929.7	8	2015	9710	275	13	261	74
1630	109.5	36.6	958.5	6	2015	9636	250	15	259	83
1631	109.5	36.6	958.5	7	2015	9646	266	15	268	79
1632	109.5	36.6	958.5	8	2015	9666	258	16	265	81
1633	107.8	35.2	1206.5	6	2015	9617	250	17	286	91
1634	107.8	35.2	1206.5	7	2015	9627	262	18	275	82
1635	107.8	35.2	1206.5	8	2015	9647	259	18	281	86
1636	109.5	35.8167	1159.8	6	2015	9604	252	13	295	92
1637	109.5	35.8167	1159.8	7	2015	9615	264	16	281	84
1638	109.5	35.8167	1159.8	8	2015	9634	259	16	281	86
1639	109.067	35.0833	978.9	6	2015	7750	177	25	167	83
1640	109.067	35.0833	978.9	7	2015	7766	168	20	149	79
1641	109.067	35.0833	978.9	8	2015	7778	163	19	156	85
1642	107.133	34.35	612.4	6	2015	8142	202	16	184	79
1643	107.133	34.35	612.4	7	2015	8156	196	13	165	74
1644	107.133	34.35	612.4	8	2015	8171	186	12	176	83
1645	108.217	34.25	447.8	6	2015	8303	211	18	201	81
1646	108.217	34.25	447.8	7	2015	8316	200	13	186	80
1647	108.217	34.25	447.8	8	2015	8332	191	11	189	86
1648	108.933	34.3	397.5	6	2015	8158	209	21	189	78
1649	108.933	34.3	397.5	7	2015	8171	194	12	173	78
1650	108.933	34.3	397.5	8	2015	8186	187	14	178	83
1651	110.083	34.4833	2064.9	6	2015	8977	228	15	224	81
1652	110.083	34.4833	2064.9	7	2015	8993	233	14	211	75
1653	110.083	34.4833	2064.9	8	2015	9012	230	17	215	78
1654	106.15	33.3167	794.2	6	2015	8773	215	13	214	84
1655	106.15	33.3167	794.2	7	2015	8787	219	14	205	80
1656	106.15	33.3167	794.2	8	2015	8804	215	15	209	83
1657	107.033	33.0667	509.5	6	2015	9284	244	8	255	85
1658	107.033	33.0667	509.5	7	2015	9297	251	9	245	79
1659	107.033	33.0667	509.5	8	2015	9317	244	9	251	84
1660	107.983	33.5167	827.2	6	2015	9588	251	12	259	83
1661	107.983	33.5167	827.2	7	2015	9597	253	11	256	81
1662	107.983	33.5167	827.2	8	2015	9617	256	11	258	81
1663	109.967	33.8667	742.2	6	2015	8437	210	11	199	81
1664	109.967	33.8667	742.2	7	2015	8453	208	11	182	76
1665	109.967	33.8667	742.2	8	2015	8468	198	9	193	84
1666	109.15	33.4333	693.7	6	2015	9062	237	18	229	79
1667	109.15	33.4333	693.7	7	2015	9076	242	14	218	74
1668	109.15	33.4333	693.7	8	2015	9094	236	17	222	78
1669	108.267	33.05	484.9	6	2015	8966	229	16	225	81
1670	108.267	33.05	484.9	7	2015	8980	233	14	211	75
1671	108.267	33.05	484.9	8	2015	8999	228	13	215	79
1672	109.033	32.7167	290.8	7	2015	9125	246	10	227	75
1673	109.033	32.7167	290.8	6	2015	8833	222	29	205	78
1674	109.033	32.7167	290.8	7	2015	8847	219	21	189	73
1675	97.0333	41.8	1770.4	8	2015	8865	216	21	194	77
1676	97.0333	41.8	1770.4	6	2015	9167	237	15	240	83
1677	97.0333	41.8	1770.4	7	2015	9180	239	13	227	78
1678	94.6833	40.15	1139	8	2015	9200	236	15	228	80
1679	94.6833	40.15	1139	6	2015	9352	249	14	251	81
1680	94.6833	40.15	1139	7	2015	9365	244	12	241	80
1681	95.7667	40.5333	1170.9	8	2015	9385	244	11	242	81
1682	95.7667	40.5333	1170.9	6	2015	9566	255	12	256	80
1683	95.7667	40.5333	1170.9	7	2015	9577	262	11	246	74
1684	97.0333	40.2667	1526	8	2015	9597	262	12	248	75
1685	97.0333	40.2667	1526	6	2015	9642	255	14	260	80
1686	97.0333	40.2667	1526	7	2015	9651	257	11	255	79
1687	99.5167	40.3	1177.4	8	2015	9672	260	13	255	78
1688	99.5167	40.3	1177.4	6	2015	8713	227	15	229	84
1689	99.5167	40.3	1177.4	7	2015	8727	226	10	210	78
1690	98.9	40	1270.5	8	2015	8745	217	13	213	84
1691	98.9	40	1270.5	6	2015	8632	222	13	215	81
1692	98.9	40	1270.5	7	2015	8646	220	9	196	76
1693	98.4833	39.7667	1477.2	8	2015	8663	209	11	201	82
1694	98.4833	39.7667	1477.2	6	2015	8517	214	24	212	84
1695	98.4833	39.7667	1477.2	7	2015	8528	213	19	190	76
1696	99.8333	39.3667	1332.2	8	2015	8546	204	19	195	82
1697	99.8333	39.3667	1332.2	6	2015	8720	220	24	233	89
1698	99.8333	39.3667	1332.2	7	2015	8731	219	23	210	81
1699	100.433	38.9333	1482.7	8	2015	8750	215	22	214	85
1700	100.433	38.9333	1482.7	6	2015	9247	246	16	243	80
1701	100.433	38.9333	1482.7	7	2015	9257	239	15	229	79
1702	101.083	38.8	1764.6	8	2015	9277	239	14	233	80
1703	101.083	38.8	1764.6	6	2015	8987	228	29	252	91
1704	101.083	38.8	1764.6	7	2015	8996	222	22	229	87
1705	101.967	38.2333	1976.9	8	2015	9016	221	26	232	88
1706	101.967	38.2333	1976.9	6	2015	9347	244	15	239	80
1707	101.967	38.2333	1976.9	7	2015	9357	238	14	229	79
1708	102.667	37.9167	1531.5	8	2015	9376	240	13	233	80
1709	102.667	37.9167	1531.5	6	2015	9412	248	18	259	83
1710	102.667	37.9167	1531.5	7	2015	9416	243	13	244	82
1711	103.083	38.6333	1367.5	8	2015	9437	245	12	247	82
1712	103.083	38.6333	1367.5	6	2015	9591	254	11	267	83
1713	103.083	38.6333	1367.5	7	2015	9599	246	11	257	84
1714	102.867	37.2	3045.1	8	2015	9620	249	10	257	83
1715	102.867	37.2	3045.1	6	2015	8567	229	21	219	79
1716	102.867	37.2	3045.1	7	2015	8579	217	13	200	78
1717	104.05	37.1833	1630.9	8	2015	8596	209	14	204	84
1718	104.05	37.1833	1630.9	6	2015	9400	271	11	283	80
1719	104.05	37.1833	1630.9	7	2015	9410	258	10	264	81
1720	103.883	36.05	1517.2	8	2015	9432	253	10	266	84
1721	103.883	36.05	1517.2	6	2015	8644	234	20	234	83
1722	103.883	36.05	1517.2	7	2015	8655	225	14	211	79
1723	104.683	36.5667	1398.2	8	2015	8673	215	16	214	84
1724	104.683	36.5667	1398.2	6	2015	8748	229	20	226	81
1725	104.683	36.5667	1398.2	7	2015	8758	223	16	208	78
1726	104.15	35.8667	1874.4	8	2015	8777	217	15	211	82
1727	104.15	35.8667	1874.4	6	2015	8960	240	15	246	84
1728	104.15	35.8667	1874.4	7	2015	8971	233	15	223	79
1729	103.183	35.5833	1917.2	8	2015	8990	229	13	230	84
1730	103.183	35.5833	1917.2	6	2015	9538	269	7	290	83
1731	103.183	35.5833	1917.2	7	2015	9548	260	7	269	82
1732	103.85	35.35	1893.8	8	2015	9569	259	6	271	83
1733	103.85	35.35	1893.8	6	2015	8942	231	27	241	86
1734	103.85	35.35	1893.8	7	2015	8948	224	19	219	81
1735	105.083	35.6833	2012.2	8	2015	8969	223	15	221	83
1736	105.083	35.6833	2012.2	6	2015	9559	266	11	286	83
1737	105.083	35.6833	2012.2	7	2015	9564	259	11	260	79
1738	105	35.3833	2450.6	8	2015	9585	260	10	269	82
1739	105	35.3833	2450.6	6	2015	9718	265	11	285	84
1740	105	35.3833	2450.6	7	2015	9724	259	11	266	81
1741	107.3	36.5833	1255.6	8	2015	9745	263	11	268	80
1742	107.3	36.5833	1255.6	6	2015	6814	142	15	112	71
1743	107.3	36.5833	1255.6	7	2015	6823	131	12	111	76
1744	106.667	35.55	1346.6	8	2015	6831	127	12	124	85
1745	106.667	35.55	1346.6	6	2015	8363	210	9	206	85
1746	106.667	35.55	1346.6	7	2015	8365	209	8	199	83
1747	107.633	35.7333	1421	8	2015	8374	209	7	213	88
1748	107.633	35.7333	1421	6	2015	6852	153	22	106	62
1749	107.633	35.7333	1421	7	2015	6862	135	17	107	71
1750	102.083	34	3471.4	8	2015	6870	132	13	117	78
1751	102.083	34	3471.4	6	2015	7669	198	18	142	64
1752	102.083	34	3471.4	7	2015	7677	181	13	149	75
1753	102.9	35	2910	8	2015	7685	180	10	166	83
1754	102.9	35	2910	6	2015	8011	198	20	170	75
1755	102.9	35	2910	7	2015	8031	186	13	159	76
1756	104.017	34.4333	2315	8	2015	8043	183	13	169	82
1757	104.017	34.4333	2315	6	2015	8997	276	16	216	61
1758	104.017	34.4333	2315	7	2015	9004	256	13	224	71
1759	104.917	33.4	1079.1	8	2015	9016	247	9	253	83
1760	104.917	33.4	1079.1	6	2015	7608	215	29	132	54
1761	104.917	33.4	1079.1	7	2015	7625	182	18	143	71
1762	105.75	34.5833	1141.7	8	2015	7636	174	16	159	82
1763	105.75	34.5833	1141.7	6	2015	8679	290	19	179	49
1764	105.75	34.5833	1141.7	7	2015	8715	241	14	205	71
1765	90.85	38.25	2944.8	8	2015	8731	233	13	223	80
1766	90.85	38.25	2944.8	6	2015	7791	195	35	166	75
1767	90.85	38.25	2944.8	7	2015	7809	169	29	154	81
1768	93.3333	38.75	2770	8	2015	7821	169	26	163	85
1769	93.3333	38.75	2770	6	2015	8276	198	19	203	89
1770	93.3333	38.75	2770	7	2015	8270	194	14	202	91
1771	98.4167	38.8	3367	8	2015	8282	197	16	208	92
1772	98.4167	38.8	3367	6	2015	8308	231	21	178	64
1773	98.4167	38.8	3367	7	2015	8309	213	14	183	74
1774	99.5833	38.4167	8320	8	2015	8319	214	12	196	78
1775	99.5833	38.4167	8320	6	2015	7978	227	22	170	64
1776	99.5833	38.4167	8320	7	2015	7994	197	16	173	77
1777	100.25	38.1833	2787.4	8	2015	8006	191	13	187	86
1778	100.25	38.1833	2787.4	6	2015	8794	298	31	195	49
1779	100.25	38.1833	2787.4	7	2015	8823	253	15	214	70
1780	93.6833	36.8	2767	8	2015	8839	242	12	233	79
1781	93.6833	36.8	2767	6	2015	8131	238	27	167	59
1782	93.6833	36.8	2767	7	2015	8143	207	18	172	73
1783	95.3667	37.85	3173.2	8	2015	8157	199	17	189	83
1784	95.3667	37.85	3173.2	6	2015	8073	219	24	185	72
1785	95.3667	37.85	3173.2	7	2015	8084	199	15	174	76
1786	97.3667	37.3667	2981.5	8	2015	8097	196	15	187	83
1787	97.3667	37.3667	2981.5	6	2015	8067	214	26	183	73
1788	97.3667	37.3667	2981.5	7	2015	8080	192	18	168	77
1789	100.133	37.3333	8301.5	8	2015	8094	189	16	176	82
1790	100.133	37.3333	8301.5	6	2015	9213	248	11	258	84
1791	100.133	37.3333	8301.5	7	2015	9206	240	12	255	86
1792	101.617	37.3833	7850	8	2015	9220	244	12	264	87
1793	101.617	37.3833	7850	6	2015	8782	260	16	216	67
1794	101.617	37.3833	7850	7	2015	8791	234	11	222	79
1795	94.9	36.4167	2807.6	8	2015	8804	231	10	235	84
1796	94.9	36.4167	2807.6	6	2015	8239	228	25	187	69
1797	94.9	36.4167	2807.6	7	2015	8246	209	17	178	74
1798	96.4167	36.4333	2790.4	8	2015	8261	202	14	195	84
1799	96.4167	36.4333	2790.4	6	2015	8251	220	29	198	76
1800	96.4167	36.4333	2790.4	7	2015	8259	201	18	186	81
1801	98.1	36.3	3191.1	8	2015	8273	199	16	196	85
1802	98.1	36.3	3191.1	6	2015	8857	248	10	211	70
1803	98.1	36.3	3191.1	7	2015	8854	234	9	219	78
1804	99.0833	36.7833	3087.6	8	2015	8865	235	8	229	81
1805	99.0833	36.7833	3087.6	6	2015	8459	229	13	201	74
1806	99.0833	36.7833	3087.6	7	2015	8457	216	10	204	81
1807	100.617	36.2667	2835	8	2015	8468	216	10	212	83
1808	100.617	36.2667	2835	6	2015	8916	245	12	237	79
1809	100.617	36.2667	2835	7	2015	8909	236	10	237	83
1810	101.75	36.7167	2295.2	8	2015	8921	237	11	242	84
1811	101.75	36.7167	2295.2	6	2015	9396	275	15	259	72
1812	101.75	36.7167	2295.2	7	2015	9391	267	12	257	76
1813	101.433	36.0333	2237.1	8	2015	9404	263	11	269	80
1814	101.433	36.0333	2237.1	6	2015	8659	237	12	223	78
1815	101.433	36.0333	2237.1	7	2015	8654	226	10	222	83
1816	102.85	36.3167	1813.9	8	2015	8666	226	8	231	85
1817	102.85	36.3167	1813.9	6	2015	9563	323	23	252	54
1818	102.85	36.3167	1813.9	7	2015	9577	295	17	252	65
1819	93.0833	35.2167	4612.2	8	2015	9595	284	15	270	72
1820	93.0833	35.2167	4612.2	6	2015	9348	258	13	246	77
1821	93.0833	35.2167	4612.2	7	2015	9342	252	12	248	79
1822	99.9833	35.5833	3323.2	8	2015	9355	250	12	255	82
1823	99.9833	35.5833	3323.2	6	2015	8842	235	9	242	85
1824	99.9833	35.5833	3323.2	7	2015	8837	228	6	239	87
1825	100.65	35.2667	3289.4	8	2015	8851	226	6	243	90
1826	100.65	35.2667	3289.4	6	2015	8643	253	24	199	63
1827	100.65	35.2667	3289.4	7	2015	8647	237	14	197	68
1828	101.467	35.0333	3662.8	8	2015	8662	233	16	209	74
1829	101.467	35.0333	3662.8	6	2015	8542	227	13	229	84
1830	101.467	35.0333	3662.8	7	2015	8541	218	14	212	82
1831	92.4333	34.2167	4533.1	8	2015	8557	212	14	219	88
1832	92.4333	34.2167	4533.1	6	2015	8398	221	29	209	80
1833	92.4333	34.2167	4533.1	7	2015	8401	209	18	193	80
1834	95.6	33.85	4179	8	2015	8417	204	19	201	85
1835	95.6	33.85	4179	6	2015	8698	244	15	226	76
1836	95.6	33.85	4179	7	2015	8705	227	12	214	79
1837	95.3	32.9	4066.4	8	2015	8723	220	10	219	84
1838	95.3	32.9	4066.4	6	2015	6046	101	34	34	30
1839	95.3	32.9	4066.4	7	2015	6064	143	27	60	41
1840	95.7833	34.1333	4175	8	2015	6065	140	29	57	37
1841	95.7833	34.1333	4175	6	2015	5943	96	35	43	41
1842	95.7833	34.1333	4175	7	2015	5966	131	30	44	33
1843	97.0167	33.0167	3681.2	8	2015	5966	123	30	66	50
1844	97.0167	33.0167	3681.2	6	2015	5737	88	39	51	48
1845	97.0167	33.0167	3681.2	7	2015	5765	93	31	47	43
1846	98.2167	34.9167	4272.3	8	2015	5765	89	30	64	59
1847	98.2167	34.9167	4272.3	6	2015	5752	76	35	55	57
1848	98.2167	34.9167	4272.3	7	2015	5782	80	35	51	50
1849	97.1333	33.8	4415.4	8	2015	5780	79	29	66	65
1850	97.1333	33.8	4415.4	6	2015	5882	95	26	63	57
1851	97.1333	33.8	4415.4	7	2015	5909	94	26	56	50
1852	99.2	34.2667	4211.1	8	2015	5908	97	20	72	63
1853	99.2	34.2667	4211.1	6	2015	6373	107	33	61	50
1854	99.2	34.2667	4211.1	7	2015	6373	146	30	84	53
1855	99.65	33.75	3967.5	8	2015	6382	141	30	85	55
1856	99.65	33.75	3967.5	6	2015	5769	97	42	48	43
1857	99.65	33.75	3967.5	7	2015	5796	107	31	44	38
1858	101.6	34.7333	8500	8	2015	5797	98	25	63	55
1859	101.6	34.7333	8500	6	2015	6048	112	29	75	60
1860	101.6	34.7333	8500	7	2015	6069	111	22	67	56
1861	101.483	33.4333	3628.5	8	2015	6074	108	22	85	68
1862	101.483	33.4333	3628.5	6	2015	6238	167	32	51	29
1863	101.483	33.4333	3628.5	7	2015	6256	164	24	67	40
1864	96.4833	32.2	3643.7	8	2015	6268	145	20	87	56
1865	96.4833	32.2	3643.7	6	2015	6251	151	24	65	42
1866	96.4833	32.2	3643.7	7	2015	6269	147	20	66	43
1867	100.75	32.9333	8530	8	2015	6281	132	17	91	63
1868	100.75	32.9333	8530	6	2015	6371	169	25	66	37
1869	100.75	32.9333	8530	7	2015	6388	168	20	74	43
1870	106.767	39.2167	1092.5	8	2015	6401	151	18	98	60
1871	106.767	39.2167	1092.5	6	2015	6390	164	20	68	41
1872	106.767	39.2167	1092.5	7	2015	6409	157	18	64	41
1873	106.217	38.4833	1111.4	8	2015	6417	151	15	91	57
1874	106.217	38.4833	1111.4	6	2015	6583	174	18	86	47
1875	106.217	38.4833	1111.4	7	2015	6601	167	18	90	51
1876	106.7	38.8	1101.6	8	2015	6611	158	17	108	64
1877	106.7	38.8	1101.6	6	2015	6517	180	24	76	40
1878	106.7	38.8	1101.6	7	2015	6537	176	23	74	40
1879	105.183	37.5333	1225.7	8	2015	6546	159	20	97	57
1880	105.183	37.5333	1225.7	6	2015	6400	156	25	77	47
1881	105.183	37.5333	1225.7	7	2015	6420	146	24	77	50
1882	105.683	37.4833	1183.4	8	2015	6428	135	24	95	64
1883	105.683	37.4833	1183.4	6	2015	6454	157	31	77	47
1884	105.683	37.4833	1183.4	7	2015	6469	154	25	79	50
1885	107.383	37.8	1349.3	8	2015	6477	143	20	98	65
1886	107.383	37.8	1349.3	6	2015	6598	163	23	88	51
1887	107.383	37.8	1349.3	7	2015	6614	161	24	92	53
1888	105.65	36.5667	1854.2	8	2015	6623	150	22	109	67
1889	105.65	36.5667	1854.2	6	2015	6474	94	52	90	76
1890	105.65	36.5667	1854.2	7	2015	6475	106	42	104	81
1891	105.9	36.9667	1339.3	8	2015	6485	106	41	106	84
1892	105.9	36.9667	1339.3	6	2015	6028	123	32	52	39
1893	105.9	36.9667	1339.3	7	2015	6039	129	23	69	51
1894	106.267	36	1753	8	2015	6049	120	20	82	62
1895	106.267	36	1753	6	2015	6242	136	22	68	47
1896	106.267	36	1753	7	2015	6254	136	20	76	53
1897	105.717	35.9667	1916.5	8	2015	6266	120	17	94	71
1898	105.717	35.9667	1916.5	6	2015	5918	109	24	60	49
1899	105.717	35.9667	1916.5	7	2015	5936	104	19	65	54
1900	86.4	48.05	532.6	8	2015	5943	96	18	78	67
1901	86.4	48.05	532.6	6	2015	6024	78	42	81	77
1902	86.4	48.05	532.6	7	2015	6028	85	33	82	76
1903	85.8667	47.4333	984.1	8	2015	6037	83	35	88	81
1904	85.8667	47.4333	984.1	6	2015	6358	141	29	80	54
1905	85.8667	47.4333	984.1	7	2015	6372	130	24	86	61
1906	87.4667	47.1167	500.9	8	2015	6377	130	22	95	67
1907	87.4667	47.1167	500.9	6	2015	6046	75	43	78	77
1908	87.4667	47.1167	500.9	7	2015	6050	77	47	85	82
1909	88.0833	47.7333	735.3	8	2015	6059	83	36	90	83
1910	88.0833	47.7333	735.3	6	2015	6235	107	23	74	61
1911	88.0833	47.7333	735.3	7	2015	6261	113	22	63	51
1912	89.5167	46.9833	807.5	8	2015	6259	116	20	76	60
1913	89.5167	46.9833	807.5	6	2015	6319	120	11	80	61
1914	89.5167	46.9833	807.5	7	2015	6344	128	11	68	51
1915	83	46.7333	534.9	8	2015	6342	134	11	82	58
1916	83	46.7333	534.9	6	2015	6362	114	19	83	65
1917	83	46.7333	534.9	7	2015	6383	119	19	71	55
1918	85.7167	46.7833	1291.6	8	2015	6384	120	17	85	65
1919	85.7167	46.7833	1291.6	6	2015	6411	120	16	82	63
1920	85.7167	46.7833	1291.6	7	2015	6436	113	14	78	62
1921	90.3833	46.6667	1218.2	8	2015	6438	112	13	92	73
1922	90.3833	46.6667	1218.2	6	2015	6798	163	18	93	55
1923	90.3833	46.6667	1218.2	7	2015	6827	154	17	88	55
1924	82.5667	45.1833	336.1	8	2015	6831	146	15	106	68
1925	82.5667	45.1833	336.1	6	2015	5897	82	25	71	68
1926	82.5667	45.1833	336.1	7	2015	5915	86	19	60	58
1927	83.6	45.9333	1077.8	8	2015	5918	85	17	74	71
1928	83.6	45.9333	1077.8	6	2015	6538	143	30	84	55
1929	83.6	45.9333	1077.8	7	2015	6555	143	24	78	51
1930	84.85	45.6167	449.5	8	2015	6556	142	19	92	62
1931	84.85	45.6167	449.5	6	2015	7314	153	13	136	80
1932	84.85	45.6167	449.5	7	2015	7314	171	15	124	68
1933	90.5333	45.3667	1653.7	8	2015	7324	163	15	140	78
1934	90.5333	45.3667	1653.7	6	2015	6832	199	17	80	37
1935	90.5333	45.3667	1653.7	7	2015	6853	184	12	86	44
1936	81.0167	44.9667	1357.8	8	2015	6858	177	10	105	57
1937	81.0167	44.9667	1357.8	6	2015	6842	176	19	101	55
1938	81.0167	44.9667	1357.8	7	2015	6856	174	18	98	55
1939	82.9	44.6167	320.1	8	2015	6864	166	14	117	66
1940	82.9	44.6167	320.1	6	2015	7084	154	18	125	74
1941	82.9	44.6167	320.1	7	2015	7089	161	17	118	68
1942	84.6667	44.4333	478.7	8	2015	7098	154	13	134	79
1943	84.6667	44.4333	478.7	6	2015	7131	155	12	128	75
1944	84.6667	44.4333	478.7	7	2015	7137	160	13	123	70
1945	86.05	44.3167	442.9	8	2015	7144	156	11	136	79
1946	86.05	44.3167	442.9	6	2015	6420	142	20	77	51
1947	86.05	44.3167	442.9	7	2015	6439	118	13	80	62
1948	87.5333	44.2	440.5	8	2015	6442	125	13	89	65
1949	87.5333	44.2	440.5	6	2015	6370	130	20	83	59
1950	87.5333	44.2	440.5	7	2015	6389	109	15	84	66
1951	89.5667	44.0167	793.5	8	2015	6395	111	14	94	73
1952	89.5667	44.0167	793.5	6	2015	7668	182	23	153	75
1953	89.5667	44.0167	793.5	7	2015	7665	188	20	149	72
1954	81.3333	43.95	662.5	8	2015	7676	185	19	160	77
1955	81.3333	43.95	662.5	6	2015	8786	208	31	110	48
1956	81.3333	43.95	662.5	7	2015	8786	240	29	134	48
1957	81.1333	43.15	1851	8	2015	8817	218	25	133	53
1958	81.1333	43.15	1851	6	2015	8854	208	34	113	49
1959	81.1333	43.15	1851	7	2015	8855	238	26	143	52
1960	87.65	43.7833	935	8	2015	8887	213	24	141	58
1961	87.65	43.7833	935	6	2015	8578	211	30	106	45
1962	87.65	43.7833	935	7	2015	8576	242	26	122	43
1963	86.3	42.7333	1739	8	2015	8607	213	21	127	53
1964	86.3	42.7333	1739	6	2015	8614	207	21	114	49
1965	86.3	42.7333	1739	7	2015	8614	240	22	131	47
1966	88.3167	43.35	1103.5	8	2015	8643	217	18	131	52
1967	88.3167	43.35	1103.5	6	2015	8622	194	20	119	56
1968	88.3167	43.35	1103.5	7	2015	8623	220	17	134	56
1969	91.7333	43.2167	721.4	8	2015	8651	195	16	137	64
1970	91.7333	43.2167	721.4	6	2015	8838	211	29	119	50
1971	91.7333	43.2167	721.4	7	2015	8836	246	24	140	49
1972	88.2167	42.2333	922.4	8	2015	8868	222	21	136	54
1973	88.2167	42.2333	922.4	6	2015	9026	224	25	134	52
1974	88.2167	42.2333	922.4	7	2015	9026	253	25	158	53
1975	84.15	43.0333	2458	8	2015	9056	231	21	158	59
1976	84.15	43.0333	2458	6	2015	8771	202	24	129	58
1977	84.15	43.0333	2458	7	2015	8773	227	21	145	56
1978	86.5667	42.0833	1055.3	8	2015	8800	208	19	145	62
1979	86.5667	42.0833	1055.3	6	2015	9159	215	17	142	59
1980	86.5667	42.0833	1055.3	7	2015	9158	238	17	160	59
1981	89.2	42.9333	34.5	8	2015	9187	217	17	165	68
1982	89.2	42.9333	34.5	6	2015	8748	190	20	152	72
1983	89.2	42.9333	34.5	7	2015	8748	217	20	175	69
1984	80.2333	41.1667	1103.8	8	2015	8774	199	18	174	77
1985	80.2333	41.1667	1103.8	6	2015	8798	194	23	149	69
1986	80.2333	41.1667	1103.8	7	2015	8800	222	25	168	66
1987	81.9	41.7833	1229.2	8	2015	8825	202	24	167	73
1988	81.9	41.7833	1229.2	6	2015	9491	245	18	170	59
1989	81.9	41.7833	1229.2	7	2015	9485	278	19	201	55
1990	84.25	41.7833	976.1	8	2015	9516	261	17	200	61
1991	84.25	41.7833	976.1	6	2015	9535	240	18	172	61
1992	84.25	41.7833	976.1	7	2015	9531	269	18	206	59
1993	82.9667	41.7167	1081.9	8	2015	9560	256	19	196	60
1994	82.9667	41.7167	1081.9	6	2015	9042	204	17	171	74
1995	82.9667	41.7167	1081.9	7	2015	9038	237	19	184	65
1996	86.1333	41.75	931.5	8	2015	9067	218	16	184	73
1997	86.1333	41.75	931.5	6	2015	9186	216	23	170	69
1998	86.1333	41.75	931.5	7	2015	9181	254	22	190	61
1999	75.4	40.5167	3504.4	8	2015	9210	233	21	194	70
[truncated: 47 more rows]
